# Supplementary material for: Identification of AUXIN RESPONSE FACTOR gene family from Prunus sibirica and its expression analysis during mesocarp and kernel development
Source: BMC Plant Biol. 2018 Jan 24;18:21. doi: 10.1186/s12870-017-1220-2 (PMC5784662; doi:10.1186/s12870-017-1220-2)
Supplement: Supplementary file 4 — Components analysis in the amino acid of middle regions of 14 PsARF proteins. (XLSX 14 kb) [file 12870_2017_1220_MOESM4_ESM.xlsx]

## Sheet: Sheet1
Supplementary Table S2 Components analysis in the amino acid of middle regions of 14 PsARF proteins
	Middle region
	ARF1		ARF2		ARF3		ARF4		ARF5		ARF6		ARF7		ARF8		ARF9		ARF10		ARF11		ARF16		ARF17		ARF19
Amino	Number	Mol%	Number	Mol%	Number	Mol%	Number	Mol%	Number	Mol%	Number	Mol%	Number	Mol%	Number	Mol%	Number	Mol%	Number	Mol%	Number	Mol%	Number	Mol%	Number	Mol%	Number	Mol%
Ala(A)	17	5.52	25	5.68	28	6.1	20	5.17	34	5.94	28	5.34	43	5.57	28	5.91	27	7.99	19	5.14	19	5.6	21	5.38	26	7.39	42	5.32
Cys(C)	5	1.62	2	0.45	6	1.31	6	1.55	10	1.75	5	0.95	5	0.65	5	1.05	4	1.18	9	2.43	2	0.59	9	2.31	5	1.42	6	0.76
Asp(D)	14	4.55	23	5.23	16	3.49	18	4.65	31	5.42	20	3.82	32	4.15	19	4.01	15	4.44	13	3.51	8	2.36	20	5.13	14	3.98	25	3.16
Glu(E)	20	6.49	26	5.91	28	6.1	20	5.17	23	4.02	19	3.63	20	2.59	20	4.22	0	0	23	6.22	24	7.08	17	4.36	23	6.53	24	3.04
Phe(F)	11	3.57	16	3.64	29	6.32	19	4.91	24	4.2	22	4.2	24	3.11	24	5.06	0	0	18	4.86	11	3.24	22	5.64	15	4.26	26	3.29
Gly(G)	20	6.49	31	7.05	48	10.46	26	6.72	38	6.64	31	5.92	42	5.44	26	5.49	18	5.33	30	8.11	23	6.78	32	8.21	28	7.95	36	4.56
His(H)	5	1.62	13	2.95	14	3.05	6	1.55	9	1.57	17	3.24	15	1.94	16	3.38	11	0	10	2.7	6	1.77	8	2.05	4	1.14	21	2.66
Ile(I)	7	2.27	14	3.18	20	4.36	16	4.13	22	3.85	20	3.82	28	3.63	11	2.32	0	0	16	4.32	13	3.83	11	2.82	6	1.7	23	2.91
Lys(K)	12	3.9	23	5.23	16	3.49	16	4.13	16	2.8	7	1.34	16	2.07	10	2.11	22	6.51	18	4.86	23	6.78	18	4.62	14	3.98	20	2.53
Leu(L)	24	7.79	29	6.59	21	4.58	25	6.46	61	10.66	50	9.54	73	9.46	40	8.44	0	0	25	6.76	22	6.49	32	8.21	25	7.1	78	9.87
Met(M)	5	1.62	15	3.41	11	2.4	11	2.84	11	1.92	19	3.63	32	4.15	21	4.43	8	2.37	10	2.7	5	1.47	12	3.08	12	3.41	21	2.66
Asn(N)	17	5.52	21	4.77	24	5.23	25	6.46	46	8.04	24	4.58	57	7.38	29	6.12	112	33.14	20	5.41	13	3.83	25	6.41	23	6.53	45	5.7
Pro(P)	24	7.79	41	9.32	26	5.66	36	9.3	36	6.29	46	8.78	59	7.64	37	7.81	0	0	25	6.76	22	6.49	24	6.15	20	5.68	61	7.72
Gln(Q)	10	3.25	20	4.55	20	4.36	15	3.88	42	7.34	49	9.35	133	17.23	51	10.76	0	0	17	4.59	16	4.72	22	5.64	17	4.83	165	20.89
Arg(R)	22	7.14	27	6.14	29	6.32	23	5.94	16	2.8	24	4.58	28	3.63	18	3.8	15	4.44	15	4.05	13	3.83	21	5.38	16	4.55	22	2.78
Ser(S)	49	15.91	48	10.91	66	14.38	46	11.89	80	13.99	72	13.74	84	10.88	54	11.39	49	14.5	56	15.14	57	16.81	50	12.82	37	10.51	93	11.77
Thr(T)	13	4.22	22	5	20	4.36	23	5.94	32	5.59	31	5.92	37	4.79	26	5.49	25	7.4	10	2.7	18	5.31	13	3.33	20	5.68	34	4.3
Val(V)	22	7.14	26	5.91	20	4.36	20	5.17	25	4.37	24	4.58	28	3.63	22	4.64	21	6.21	20	5.41	29	8.55	23	5.9	30	8.52	29	3.67
Trp(W)	6	1.95	9	2.05	7	1.53	5	1.29	7	1.22	7	1.34	7	0.91	8	1.69	7	2.07	8	2.16	8	2.36	7	1.79	7	1.99	8	1.01
Tyr(Y)	5	1.62	9	2.05	10	2.18	11	2.84	9	1.57	9	1.72	9	1.17	9	1.9	4	1.18	8	2.16	7	2.06	3	0.77	10	2.84	11	1.39
