# Supplementary material for: Identification of AUXIN RESPONSE FACTOR gene family from Prunus sibirica and its expression analysis during mesocarp and kernel development
Source: BMC Plant Biol. 2018 Jan 24;18:21. doi: 10.1186/s12870-017-1220-2 (PMC5784662; doi:10.1186/s12870-017-1220-2)
Supplement: Supplementary file 5 — Co-expression analysis of ARF genes. (XLSX 74 kb) [file 12870_2017_1220_MOESM5_ESM.xlsx]

## Sheet: ARF1
Supplementary Table S3 Co-expression analysis of ARF genes
fromNode	toNode	weight	direction
AT1G59750	AT3G04580	0.234142	undirected
AT1G59750	AT2G13370	0.222603	undirected
AT1G59750	AT2G44710	0.216873	undirected
AT1G59750	AT5G42620	0.216421	undirected
AT3G09090	AT1G59750	0.216317	undirected
AT1G59750	AT1G22770	0.210229	undirected
AT1G59750	AT1G15750	0.198744	undirected
AT1G59750	AT5G43130	0.197034	undirected
AT1G24706	AT1G59750	0.190397	undirected
AT1G59750	AT2G27170	0.185206	undirected
AT1G59750	AT1G13980	0.18435	undirected
AT2G46020	AT1G59750	0.18306	undirected
AT1G59750	AT2G25320	0.181469	undirected
AT1G59750	AT1G72180	0.180588	undirected
AT1G43850	AT1G59750	0.180287	undirected
AT1G59750	AT3G54230	0.171422	undirected
AT1G62020	AT1G59750	0.169753	undirected
AT1G59750	AT3G22380	0.16509	undirected
AT1G59750	AT5G60410	0.164367	undirected
AT1G59750	AT4G38600	0.161802	undirected
AT1G59750	AT1G73660	0.159986	undirected
AT1G59750	AT1G17210	0.158879	undirected
AT1G59750	AT4G32551	0.157678	undirected
AT4G32420	AT1G59750	0.157042	undirected
AT5G09810	AT1G59750	0.15388	undirected
AT1G59750	AT5G16300	0.152331	undirected
AT1G19110	AT1G59750	0.151588	undirected
AT1G59750	AT3G02260	0.14595	undirected
AT1G59750	AT3G07160	0.141575	undirected
AT4G38180	AT1G59750	0.140172	undirected
AT1G59750	AT5G44800	0.138332	undirected
AT1G63770	AT1G59750	0.138079	undirected
AT1G80530	AT1G59750	0.13664	undirected
AT5G35430	AT1G59750	0.135843	undirected
AT2G32700	AT1G59750	0.13544	undirected
AT1G59750	AT1G20980	0.13514	undirected
AT4G03550	AT1G59750	0.135013	undirected
AT1G59750	AT1G44910	0.134677	undirected
AT1G59750	AT3G14270	0.132891	undirected
AT1G59750	AT1G79280	0.132763	undirected
AT4G38440	AT1G59750	0.131907	undirected
AT3G05030	AT1G59750	0.131143	undirected
AT1G59750	AT5G49430	0.130441	undirected
AT1G59750	AT4G02480	0.13026	undirected
AT1G59750	AT4G10710	0.127747	undirected
AT1G59750	AT5G46070	0.127288	undirected
AT1G59750	AT5G02310	0.127137	undirected
AT1G59750	AT2G34680	0.125764	undirected
AT1G14850	AT1G59750	0.12571	undirected
AT1G59750	AT1G20960	0.124456	undirected
AT1G59750	AT5G55600	0.124395	undirected
AT1G59750	AT3G13330	0.123344	undirected
AT3G59770	AT1G59750	0.121498	undirected
AT3G13772	AT1G59750	0.119851	undirected
AT1G18560	AT1G59750	0.118788	undirected
AT1G59750	AT5G07920	0.11776	undirected
AT1G59750	AT4G16340	0.11606	undirected
AT1G66150	AT1G59750	0.115733	undirected
AT1G59750	AT2G25760	0.114475	undirected
AT3G16830	AT1G59750	0.114343	undirected
AT3G19770	AT1G59750	0.113375	undirected
AT1G59750	AT1G55860	0.111445	undirected
AT1G59750	AT4G21540	0.108387	undirected
AT1G59750	AT5G04930	0.108043	undirected
AT5G25510	AT1G59750	0.104875	undirected
AT5G60710	AT1G59750	0.10486	undirected
AT1G53310	AT1G59750	0.10401	undirected
AT1G59750	AT1G02080	0.104008	undirected
AT1G25510	AT1G59750	0.103578	undirected
AT3G51460	AT1G59750	0.103478	undirected
AT1G59750	AT1G80070	0.103423	undirected
AT1G59750	AT3G03380	0.103367	undirected
AT3G54670	AT1G59750	0.103113	undirected
AT1G59750	AT1G75660	0.102927	undirected
AT1G17720	AT1G59750	0.102232	undirected
AT1G59750	AT5G59210	0.102148	undirected
AT1G59750	AT4G04885	0.101351	undirected
AT1G59750	AT4G37930	0.100249	undirected
AT1G59750	AT2G01690	0.100166	undirected

## Sheet: ARF8
Supplementary Table S3 Co-expression analysis of ARF genes
fromNode	toNode	weight	direction
AT5G37020	AT1G31340	0.333029	undirected
AT5G37020	AT3G52560	0.330226	undirected
AT5G37020	AT2G46080	0.32193	undirected
AT5G37020	AT2G14835	0.317437	undirected
AT5G37020	AT3G03740	0.314303	undirected
AT5G37020	AT5G53330	0.311988	undirected
AT5G37020	AT1G73720	0.311592	undirected
AT5G37020	AT1G65020	0.308172	undirected
AT5G37020	AT2G14260	0.307969	undirected
AT4G31130	AT5G37020	0.30532	undirected
AT3G03890	AT5G37020	0.302592	undirected
AT2G27030	AT5G37020	0.302348	undirected
AT1G64850	AT5G37020	0.301918	undirected
AT5G37020	AT4G34960	0.301406	undirected
AT5G37020	AT1G75020	0.300348	undirected
AT3G15190	AT5G37020	0.299394	undirected
AT5G11500	AT5G37020	0.298951	undirected
AT5G37020	AT2G33845	0.298015	undirected
AT5G37020	AT1G31190	0.295836	undirected
AT5G37020	AT5G05080	0.295597	undirected
AT5G37020	AT2G35610	0.294973	undirected
AT5G37020	AT1G44835	0.292355	undirected
AT5G37020	AT1G11750	0.291398	undirected
AT5G37020	AT5G14780	0.28931	undirected
AT5G37020	AT5G54600	0.289039	undirected
AT5G37020	AT2G30330	0.287244	undirected
AT5G37020	AT5G63890	0.286946	undirected
AT5G37020	AT1G12310	0.28667	undirected
AT5G37020	AT1G50660	0.28646	undirected
AT5G37020	AT1G16270	0.286062	undirected
AT5G37020	AT3G11730	0.285459	undirected
AT5G37020	AT1G12410	0.284419	undirected
AT4G04860	AT5G37020	0.283481	undirected
AT5G37020	AT3G58600	0.282919	undirected
AT5G37020	AT1G11430	0.282874	undirected
AT3G03070	AT5G37020	0.282423	undirected
AT5G37020	AT1G13580	0.282186	undirected
AT5G37020	AT3G21200	0.281387	undirected
AT5G37020	AT5G23090	0.281118	undirected
AT3G51390	AT5G37020	0.279288	undirected
AT3G11530	AT5G37020	0.278918	undirected
AT5G37020	AT4G22300	0.278855	undirected
AT5G37020	AT3G23510	0.278324	undirected
AT5G37020	AT3G54900	0.278269	undirected
AT5G37020	AT2G37630	0.278187	undirected
AT1G28510	AT5G37020	0.276101	undirected
AT5G37020	AT3G02870	0.275671	undirected
AT5G37020	AT5G08120	0.275501	undirected
AT5G37020	AT1G79230	0.275244	undirected
AT5G37020	AT3G23280	0.274865	undirected
AT5G37020	AT5G36890	0.274775	undirected
AT5G37020	AT4G08500	0.274557	undirected
AT3G28710	AT5G37020	0.273694	undirected
AT5G37020	AT4G11660	0.273136	undirected
AT1G51200	AT5G37020	0.272637	undirected
AT2G18040	AT5G37020	0.271976	undirected
AT5G37020	AT5G16450	0.271561	undirected
AT3G04780	AT5G37020	0.271266	undirected
AT5G37020	AT4G30190	0.271023	undirected
AT5G37020	AT5G67030	0.270784	undirected
AT5G37020	AT3G04830	0.270762	undirected
AT5G37020	AT5G02100	0.27034	undirected
AT5G37020	AT4G17370	0.270215	undirected
AT5G37020	AT4G14070	0.269902	undirected
AT1G02130	AT5G37020	0.269488	undirected
AT3G14205	AT5G37020	0.269286	undirected
AT5G37020	AT3G28700	0.269203	undirected
AT5G37020	AT4G31050	0.268662	undirected
AT5G37020	AT3G03250	0.268068	undirected
AT5G09650	AT5G37020	0.268018	undirected
AT5G37020	AT1G44170	0.266998	undirected
AT5G37020	AT1G14290	0.266903	undirected
AT5G37020	AT5G36290	0.266605	undirected
AT5G37020	AT5G27740	0.266191	undirected
AT5G37020	AT2G17705	0.26537	undirected
AT5G37020	AT3G10220	0.264815	undirected
AT5G37020	AT4G12230	0.264701	undirected
AT5G37020	AT5G61530	0.264636	undirected
AT5G37020	AT1G29990	0.263818	undirected
AT5G37020	AT5G51940	0.263746	undirected
AT3G45770	AT5G37020	0.263558	undirected
AT4G30440	AT5G37020	0.263028	undirected
AT5G37020	AT3G02580	0.262836	undirected
AT5G37020	AT5G09300	0.262309	undirected
AT5G37020	AT4G14110	0.262303	undirected
AT5G37020	AT1G19640	0.261678	undirected
AT5G37020	AT1G54340	0.259882	undirected
AT5G37020	AT5G27030	0.259832	undirected
AT5G19760	AT5G37020	0.259719	undirected
AT5G37020	AT5G15880	0.259609	undirected
AT5G37020	AT4G00550	0.259374	undirected
AT5G37020	AT2G20900	0.259219	undirected
AT5G37020	AT5G59180	0.258967	undirected
AT5G37020	AT5G59710	0.258837	undirected
AT5G37020	AT3G48990	0.258575	undirected
AT5G37020	AT4G17510	0.257958	undirected
AT5G37020	AT1G54520	0.257288	undirected
AT5G37020	AT3G26580	0.257045	undirected
AT5G37020	AT5G57690	0.257011	undirected
AT5G37020	AT4G25650	0.255661	undirected
AT1G11890	AT5G37020	0.255231	undirected
AT5G37020	AT2G22475	0.255173	undirected
AT5G37020	AT4G19140	0.254962	undirected
AT5G37020	AT3G08510	0.254593	undirected
AT5G37020	AT5G60600	0.253882	undirected
AT5G37020	AT2G20690	0.253879	undirected
AT5G37020	AT3G58500	0.253643	undirected
AT5G37020	AT5G40660	0.253258	undirected
AT4G28910	AT5G37020	0.253199	undirected
AT5G37020	AT1G67490	0.253173	undirected
AT5G37020	AT2G19880	0.252749	undirected
AT5G37020	AT5G57190	0.252615	undirected
AT5G37020	AT1G07705	0.252524	undirected
AT5G37020	AT3G19960	0.252103	undirected
AT5G37020	AT5G01220	0.252046	undirected
AT5G37020	AT3G58570	0.251033	undirected
AT5G37020	AT3G48780	0.25078	undirected
AT5G37020	AT1G76690	0.250703	undirected
AT5G37020	AT1G29950	0.250493	undirected
AT5G37020	AT5G11650	0.250365	undirected
AT5G51020	AT5G37020	0.250115	undirected
AT1G49820	AT5G37020	0.250068	undirected
AT5G37020	AT1G78620	0.249961	undirected
AT5G37020	AT5G49970	0.249936	undirected
AT1G25520	AT5G37020	0.249649	undirected
AT5G37020	AT5G23670	0.249637	undirected
AT5G37020	AT1G56190	0.248977	undirected
AT5G37020	AT5G66120	0.248619	undirected
AT5G37020	AT5G13190	0.248209	undirected
AT5G37020	AT1G71697	0.248149	undirected
AT5G37020	AT5G03880	0.248134	undirected
AT5G19390	AT5G37020	0.248085	undirected
AT5G37020	AT1G69740	0.247997	undirected
AT5G37020	AT5G20650	0.247853	undirected
AT5G37020	AT2G04842	0.247743	undirected
AT5G37020	AT2G27960	0.247672	undirected
AT5G37020	AT5G41790	0.247184	undirected
AT5G37020	AT3G55620	0.246868	undirected
AT3G54300	AT5G37020	0.244374	undirected
AT5G37020	AT3G12780	0.244011	undirected
AT5G37020	AT2G21170	0.244003	undirected
AT5G37020	AT5G06130	0.243941	undirected
AT3G63410	AT5G37020	0.243608	undirected
AT3G53750	AT5G37020	0.243237	undirected
AT5G37020	AT3G04870	0.243155	undirected
AT5G37020	AT5G06680	0.243114	undirected
AT1G47830	AT5G37020	0.242797	undirected
AT3G11780	AT5G37020	0.242609	undirected
AT3G27010	AT5G37020	0.241779	undirected
AT5G37020	AT5G47860	0.241517	undirected
AT5G37020	AT5G17380	0.241312	undirected
AT5G37020	AT2G45720	0.241305	undirected
AT5G37020	AT3G16240	0.24072	undirected
AT5G37020	AT4G25670	0.240126	undirected
AT1G07430	AT5G37020	0.239792	undirected
AT5G58030	AT5G37020	0.239603	undirected
AT1G10500	AT5G37020	0.239333	undirected
AT5G37020	AT5G19860	0.239317	undirected
AT5G37020	AT3G01490	0.2387	undirected
AT5G37020	AT5G09260	0.238568	undirected
AT5G37020	AT5G02040	0.238537	undirected
AT3G21865	AT5G37020	0.238463	undirected
AT5G37020	AT3G32930	0.23841	undirected
AT5G37020	AT3G25585	0.238321	undirected
AT5G37020	AT5G35180	0.238121	undirected
AT5G37020	AT3G54660	0.237962	undirected
AT5G37020	AT1G07140	0.23789	undirected
AT5G37020	AT4G16520	0.237399	undirected
AT2G28370	AT5G37020	0.237278	undirected
AT4G29480	AT5G37020	0.237135	undirected
AT4G10040	AT5G37020	0.237076	undirected
AT5G37020	AT5G42520	0.236536	undirected
AT5G37020	AT4G16120	0.236087	undirected
AT1G74450	AT5G37020	0.236044	undirected
AT5G37020	AT5G64050	0.236009	undirected
AT5G37020	AT5G24400	0.235841	undirected
AT2G17980	AT5G37020	0.235829	undirected
AT5G37020	AT4G17890	0.235441	undirected
AT5G37020	AT3G01420	0.235252	undirected
AT5G37020	AT1G48520	0.235185	undirected
AT5G37020	AT5G43430	0.234683	undirected
AT5G37020	AT1G26750	0.234141	undirected
AT2G31400	AT5G37020	0.234078	undirected
AT1G48420	AT5G37020	0.233938	undirected
AT5G37020	AT1G74970	0.233829	undirected
AT5G37020	AT1G07040	0.233761	undirected
AT5G43600	AT5G37020	0.233676	undirected
AT5G37020	AT1G02910	0.233442	undirected
AT5G37020	AT1G27000	0.233282	undirected
AT5G37020	AT1G79870	0.233263	undirected
AT5G37020	AT1G36980	0.233227	undirected
AT5G37020	AT4G30996	0.232881	undirected
AT5G37020	AT2G42490	0.232767	undirected
AT5G37020	AT4G20070	0.232661	undirected
AT5G37020	AT3G07950	0.232558	undirected
AT1G47380	AT5G37020	0.232474	undirected
AT5G37020	AT4G34710	0.231756	undirected
AT1G20575	AT5G37020	0.231257	undirected
AT5G37020	AT2G43790	0.231243	undirected
AT4G14880	AT5G37020	0.230586	undirected
AT5G37020	AT1G77470	0.230349	undirected
AT5G37020	AT5G59910	0.230293	undirected
AT5G37020	AT4G32530	0.230287	undirected
AT5G37020	AT5G58575	0.23026	undirected
AT5G37020	AT5G45550	0.230069	undirected
AT5G37020	AT4G28590	0.229971	undirected
AT5G37020	AT2G19900	0.229651	undirected
AT5G37020	AT5G64170	0.229645	undirected
AT5G37020	AT1G04300	0.229588	undirected
AT5G37020	AT4G21470	0.229508	undirected
AT5G60160	AT5G37020	0.229311	undirected
AT5G37020	AT5G17620	0.229307	undirected
AT5G37020	AT5G14720	0.229265	undirected
AT5G37020	AT1G13170	0.229145	undirected
AT4G33150	AT5G37020	0.228988	undirected
AT1G10430	AT5G37020	0.228948	undirected
AT5G37020	AT2G13560	0.228723	undirected
AT5G37020	AT1G18640	0.228581	undirected
AT5G37020	AT5G64460	0.228408	undirected
AT4G29160	AT5G37020	0.227784	undirected
AT1G04640	AT5G37020	0.227776	undirected
AT5G37020	AT5G09310	0.227767	undirected
AT5G37020	AT4G13780	0.22774	undirected
AT5G37020	AT1G13700	0.227558	undirected
AT2G16530	AT5G37020	0.227432	undirected
AT5G16800	AT5G37020	0.227239	undirected
AT5G37020	AT5G20930	0.227053	undirected
AT2G20840	AT5G37020	0.227014	undirected
AT3G25920	AT5G37020	0.226919	undirected
AT5G37020	AT4G17040	0.226868	undirected
AT5G37020	AT5G53530	0.226516	undirected
AT3G55960	AT5G37020	0.226249	undirected
AT2G42210	AT5G37020	0.226087	undirected
AT1G64880	AT5G37020	0.226007	undirected
AT5G37020	AT1G14300	0.226006	undirected
AT5G37020	AT3G01390	0.225729	undirected
AT5G37020	AT1G08200	0.225402	undirected
AT5G37020	AT5G45390	0.225262	undirected
AT5G37020	AT1G01790	0.22511	undirected
AT5G37020	AT3G56190	0.225092	undirected
AT5G37020	AT1G35190	0.225013	undirected
AT5G37020	AT3G01720	0.225007	undirected
AT5G37020	AT2G25950	0.224326	undirected
AT5G37020	AT5G08030	0.224224	undirected
AT5G37020	AT2G37660	0.224116	undirected
AT5G37020	AT2G04660	0.224008	undirected
AT5G37020	AT2G47590	0.223708	undirected
AT5G37020	AT2G39080	0.223675	undirected
AT5G37020	AT1G04690	0.223229	undirected
AT5G37020	AT1G33780	0.22264	undirected
AT5G37020	AT5G13450	0.222611	undirected
AT5G37020	AT2G01290	0.222306	undirected
AT5G37020	AT1G72160	0.222255	undirected
AT5G37020	AT1G53840	0.222235	undirected
AT5G37020	AT5G11670	0.221959	undirected
AT5G37020	AT5G41340	0.221955	undirected
AT5G37020	AT5G47220	0.220887	undirected
AT5G37020	AT1G76680	0.220799	undirected
AT5G37020	AT1G01060	0.220539	undirected
AT1G47840	AT5G37020	0.22046	undirected
AT5G58060	AT5G37020	0.220434	undirected
AT1G61250	AT5G37020	0.220297	undirected
AT5G37020	AT5G61580	0.220208	undirected
AT5G11710	AT5G37020	0.219777	undirected
AT3G13410	AT5G37020	0.219325	undirected
AT5G37020	AT5G04870	0.219269	undirected
AT5G37020	AT4G20870	0.219244	undirected
AT5G37020	AT4G32160	0.219182	undirected
AT3G15890	AT5G37020	0.219092	undirected
AT5G37020	AT5G08400	0.218996	undirected
AT5G37020	AT2G30880	0.218117	undirected
AT5G37020	AT2G19790	0.217964	undirected
AT2G34470	AT5G37020	0.217861	undirected
AT2G41250	AT5G37020	0.21761	undirected
AT5G37020	AT5G22950	0.217528	undirected
AT2G39805	AT5G37020	0.217487	undirected
AT5G37020	AT4G15470	0.217472	undirected
AT5G37020	AT3G27890	0.217449	undirected
AT4G34640	AT5G37020	0.217192	undirected
AT5G37020	AT5G58700	0.216785	undirected
AT5G37020	AT2G26060	0.216762	undirected
AT5G37020	AT1G47740	0.216671	undirected
AT3G02360	AT5G37020	0.216247	undirected
AT5G37020	AT1G36370	0.216047	undirected
AT5G37020	AT2G45260	0.215906	undirected
AT5G37020	AT3G16760	0.21577	undirected
AT3G51780	AT5G37020	0.215445	undirected
AT4G00570	AT5G37020	0.215185	undirected
AT5G37020	AT5G62930	0.215167	undirected
AT5G37020	AT3G10380	0.215128	undirected
AT5G37020	AT5G17230	0.215127	undirected
AT5G37020	AT4G24290	0.215123	undirected
AT5G37020	AT5G59840	0.21502	undirected
AT5G37020	AT2G35490	0.214824	undirected
AT3G22110	AT5G37020	0.21444	undirected
AT5G37020	AT3G63520	0.214148	undirected
AT5G37020	AT2G47850	0.214129	undirected
AT5G37020	AT1G77490	0.214086	undirected
AT5G37020	AT3G10840	0.213823	undirected
AT5G37020	AT2G44830	0.213372	undirected
AT5G37020	AT2G21620	0.212792	undirected
AT5G37020	AT4G13430	0.212706	undirected
AT5G37020	AT4G33480	0.212361	undirected
AT5G37020	AT1G74780	0.212219	undirected
AT5G37020	AT2G25310	0.212107	undirected
AT5G47770	AT5G37020	0.2121	undirected
AT5G64510	AT5G37020	0.211805	undirected
AT5G37020	AT4G34230	0.211758	undirected
AT5G37020	AT4G28980	0.211342	undirected
AT5G37020	AT1G54350	0.210979	undirected
AT5G37020	AT3G19650	0.210705	undirected
AT5G37020	AT4G25970	0.210681	undirected
AT5G37020	AT3G17970	0.210375	undirected
AT4G35410	AT5G37020	0.210372	undirected
AT5G37020	AT2G06510	0.210197	undirected
AT5G37020	AT5G38640	0.209786	undirected
AT5G37020	AT4G27040	0.209386	undirected
AT2G17790	AT5G37020	0.209381	undirected
AT5G37020	AT5G28050	0.209332	undirected
AT5G37020	AT4G10590	0.20904	undirected
AT5G37020	AT1G53580	0.208956	undirected
AT5G37020	AT4G04180	0.208907	undirected
AT2G44060	AT5G37020	0.208884	undirected
AT5G37020	AT3G51160	0.208836	undirected
AT5G37020	AT4G11260	0.208706	undirected
AT5G37020	AT1G32210	0.208674	undirected
AT3G48410	AT5G37020	0.208657	undirected
AT2G20450	AT5G37020	0.208555	undirected
AT5G37020	AT1G10740	0.208492	undirected
AT5G37020	AT1G09630	0.208474	undirected
AT5G37020	AT1G78300	0.208313	undirected
AT5G37020	AT5G26751	0.207675	undirected
AT5G37020	AT4G33945	0.207626	undirected
AT5G37020	AT2G40760	0.207552	undirected
AT5G37020	AT2G25100	0.207419	undirected
AT5G37020	AT2G38550	0.207298	undirected
AT5G37020	AT3G13235	0.207157	undirected
AT3G11630	AT5G37020	0.20712	undirected
AT5G37020	AT4G35550	0.20707	undirected
AT5G37020	AT1G49430	0.207062	undirected
AT5G37020	AT5G46630	0.206932	undirected
AT5G37020	AT3G47930	0.20676	undirected
AT5G37020	AT1G48380	0.206636	undirected
AT5G37020	AT1G31730	0.206474	undirected
AT5G37020	AT1G02660	0.206371	undirected
AT5G37020	AT3G49870	0.206267	undirected
AT5G37020	AT1G77740	0.206255	undirected
AT2G38360	AT5G37020	0.206032	undirected
AT5G37020	AT4G04320	0.205999	undirected
AT5G37020	AT5G64180	0.205919	undirected
AT5G37020	AT5G22400	0.205862	undirected
AT5G37020	AT1G47128	0.205604	undirected
AT5G37020	AT4G00755	0.205522	undirected
AT3G50210	AT5G37020	0.205395	undirected
AT5G37020	AT3G49500	0.205245	undirected
AT5G37020	AT2G42160	0.205133	undirected
AT1G21720	AT5G37020	0.204914	undirected
AT3G52090	AT5G37020	0.204763	undirected
AT5G17840	AT5G37020	0.204753	undirected
AT5G37020	AT5G12210	0.204699	undirected
AT1G75850	AT5G37020	0.204518	undirected
AT1G26550	AT5G37020	0.204334	undirected
AT5G37020	AT2G01470	0.204317	undirected
AT5G37020	AT1G23330	0.203987	undirected
AT5G37020	AT5G57990	0.203847	undirected
AT5G37020	AT4G35230	0.203776	undirected
AT1G19860	AT5G37020	0.203724	undirected
AT5G58090	AT5G37020	0.20344	undirected
AT5G37020	AT1G69390	0.203361	undirected
AT4G04720	AT5G37020	0.203202	undirected
AT5G37020	AT4G14570	0.203185	undirected
AT5G37020	AT5G56280	0.203183	undirected
AT5G37020	AT2G02710	0.203012	undirected
AT2G25280	AT5G37020	0.202907	undirected
AT2G13360	AT5G37020	0.20284	undirected
AT5G37020	AT1G02500	0.202826	undirected
AT1G66670	AT5G37020	0.202611	undirected
AT5G37020	AT4G29810	0.202579	undirected
AT5G37020	AT2G06530	0.202389	undirected
AT5G37020	AT5G12250	0.20225	undirected
AT5G37020	AT4G09760	0.202226	undirected
AT3G50360	AT5G37020	0.20211	undirected
AT5G37020	AT4G18950	0.20194	undirected
AT5G37020	AT3G12400	0.201864	undirected
AT4G19410	AT5G37020	0.201781	undirected
AT5G37020	AT5G13520	0.201757	undirected
AT5G37020	AT2G24940	0.201726	undirected
AT3G58730	AT5G37020	0.201288	undirected
AT5G65270	AT5G37020	0.201268	undirected
AT5G37020	AT5G60570	0.201066	undirected
AT5G37020	AT5G16880	0.201052	undirected
AT5G37020	AT5G54280	0.200966	undirected
AT5G37020	AT1G33490	0.20078	undirected
AT5G37020	AT2G37400	0.20072	undirected
AT1G28150	AT5G37020	0.200542	undirected
AT5G37020	AT2G39970	0.20048	undirected
AT5G37020	AT5G20840	0.200417	undirected
AT4G26750	AT5G37020	0.200404	undirected
AT5G37020	AT3G06510	0.20032	undirected
AT5G37020	AT5G14050	0.200275	undirected
AT5G15220	AT5G37020	0.200252	undirected
AT5G37020	AT2G29990	0.200196	undirected
AT3G08720	AT5G37020	0.200144	undirected
AT5G37020	AT5G61840	0.199943	undirected
AT5G37020	AT1G17420	0.199761	undirected
AT5G37020	AT1G56450	0.199619	undirected
AT5G37020	AT4G24160	0.199587	undirected
AT5G37020	AT2G35620	0.199483	undirected
AT5G37020	AT1G79750	0.199072	undirected
AT3G57870	AT5G37020	0.198869	undirected
AT5G39950	AT5G37020	0.198636	undirected
AT5G37020	AT2G33800	0.198559	undirected
AT5G37020	AT5G24300	0.198494	undirected
AT5G37020	AT2G47490	0.198338	undirected
AT5G37020	AT5G11580	0.198113	undirected
AT5G37020	AT1G19360	0.198047	undirected
AT5G37020	AT1G27980	0.198044	undirected
AT5G37020	AT5G44650	0.198016	undirected
AT5G37020	AT5G62220	0.197798	undirected
AT5G37020	AT2G37020	0.197788	undirected
AT3G57090	AT5G37020	0.197529	undirected
AT5G37020	AT1G27450	0.19736	undirected
AT5G37020	AT5G43960	0.19687	undirected
AT5G37020	AT2G23460	0.196779	undirected
AT5G37020	AT3G42670	0.196317	undirected
AT5G37020	AT4G38220	0.196229	undirected
AT5G37020	AT5G05580	0.196175	undirected
AT5G37020	AT2G33490	0.196091	undirected
AT5G37020	AT5G17060	0.195661	undirected
AT5G37020	AT4G28730	0.195538	undirected
AT5G37020	AT3G04790	0.195486	undirected
AT3G04930	AT5G37020	0.195458	undirected
AT5G37020	AT1G31910	0.195304	undirected
AT5G37020	AT1G51160	0.195253	undirected
AT5G43940	AT5G37020	0.195217	undirected
AT5G37020	AT4G25370	0.194899	undirected
AT3G15220	AT5G37020	0.194678	undirected
AT5G16550	AT5G37020	0.194577	undirected
AT5G37020	AT1G53910	0.194573	undirected
AT5G37020	AT5G16110	0.194533	undirected
AT1G73030	AT5G37020	0.194478	undirected
AT3G49100	AT5G37020	0.194462	undirected
AT5G37020	AT5G08280	0.194363	undirected
AT5G37020	AT1G22790	0.194342	undirected
AT3G11170	AT5G37020	0.194318	undirected
AT5G37020	AT1G69030	0.194254	undirected
AT1G77420	AT5G37020	0.194245	undirected
AT5G37020	AT5G42470	0.194136	undirected
AT5G37020	AT1G65930	0.193943	undirected
AT5G37020	AT4G12610	0.193677	undirected
AT5G38630	AT5G37020	0.193439	undirected
AT5G37020	AT5G27380	0.19341	undirected
AT5G37020	AT1G30630	0.193395	undirected
AT5G37020	AT3G24190	0.19339	undirected
AT5G37020	AT3G21360	0.193318	undirected
AT5G37020	AT3G17800	0.193191	undirected
AT5G37020	AT2G23070	0.193065	undirected
AT5G37020	AT2G20370	0.192922	undirected
AT5G37020	AT3G18480	0.192637	undirected
AT5G37020	AT4G20330	0.192538	undirected
AT5G37020	AT1G80950	0.192439	undirected
AT2G40060	AT5G37020	0.192387	undirected
AT2G39800	AT5G37020	0.192342	undirected
AT5G37020	AT5G64816	0.192053	undirected
AT5G37020	AT1G78240	0.192005	undirected
AT5G37020	AT1G63970	0.191967	undirected
AT5G67590	AT5G37020	0.191484	undirected
AT5G37020	AT1G55840	0.191079	undirected
AT4G11820	AT5G37020	0.19097	undirected
AT5G37020	AT5G07910	0.190834	undirected
AT5G37020	AT1G11870	0.19074	undirected
AT5G37020	AT3G54250	0.19044	undirected
AT5G37020	AT5G58430	0.190248	undirected
AT4G38020	AT5G37020	0.190243	undirected
AT5G37020	AT4G17830	0.190175	undirected
AT5G37020	AT4G34490	0.190134	undirected
AT5G37020	AT2G28840	0.190052	undirected
AT5G37020	AT5G42080	0.189989	undirected
AT5G37020	AT5G65290	0.18961	undirected
AT5G23760	AT5G37020	0.189446	undirected
AT2G39570	AT5G37020	0.188957	undirected
AT5G37020	AT5G22130	0.188929	undirected
AT5G37020	AT4G33580	0.188908	undirected
AT5G37020	AT5G19070	0.188713	undirected
AT5G37020	AT5G63440	0.188591	undirected
AT5G37020	AT4G32640	0.188577	undirected
AT1G71990	AT5G37020	0.188118	undirected
AT3G61540	AT5G37020	0.188076	undirected
AT5G37020	AT5G13120	0.187818	undirected
AT5G37020	AT1G05190	0.187723	undirected
AT5G37020	AT1G54100	0.187698	undirected
AT5G37020	AT4G05320	0.187682	undirected
AT2G06050	AT5G37020	0.187607	undirected
AT5G37020	AT4G26100	0.187483	undirected
AT5G37020	AT1G20770	0.18732	undirected
AT5G37020	AT3G47520	0.187289	undirected
AT1G19920	AT5G37020	0.187156	undirected
AT5G37020	AT1G13560	0.187087	undirected
AT5G37020	AT1G03900	0.186585	undirected
AT5G37020	AT5G19940	0.186323	undirected
AT5G37020	AT1G80360	0.18632	undirected
AT3G62260	AT5G37020	0.18622	undirected
AT5G37020	AT1G04850	0.186217	undirected
AT5G37020	AT1G69340	0.186092	undirected
AT5G37020	AT5G01430	0.185963	undirected
AT5G37020	AT5G48380	0.185902	undirected
AT5G37020	AT1G31780	0.185752	undirected
AT1G12050	AT5G37020	0.185707	undirected
AT5G37020	AT2G28520	0.185605	undirected
AT5G37020	AT4G04350	0.185521	undirected
AT5G37020	AT3G01120	0.185513	undirected
AT5G37020	AT5G14530	0.185397	undirected
AT5G23040	AT5G37020	0.185286	undirected
AT5G37020	AT1G20270	0.18514	undirected
AT5G37020	AT4G30600	0.185116	undirected
AT2G37035	AT5G37020	0.184921	undirected
AT5G37020	AT4G35910	0.18482	undirected
AT5G37020	AT1G68660	0.184725	undirected
AT5G37020	AT1G09020	0.184721	undirected
AT5G18940	AT5G37020	0.184658	undirected
AT5G37020	AT2G32810	0.184357	undirected
AT5G37020	AT2G01170	0.184227	undirected
AT3G02830	AT5G37020	0.184132	undirected
AT3G54020	AT5G37020	0.183976	undirected
AT5G18610	AT5G37020	0.183908	undirected
AT1G29850	AT5G37020	0.183508	undirected
AT5G37020	AT1G22370	0.183494	undirected
AT5G37020	AT5G57410	0.183204	undirected
AT5G37020	AT3G53520	0.182795	undirected
AT5G37020	AT5G65630	0.182771	undirected
AT5G37020	AT1G06520	0.182736	undirected
AT5G37020	AT2G39770	0.182691	undirected
AT5G37020	AT5G55960	0.182584	undirected
AT3G03100	AT5G37020	0.182442	undirected
AT3G58170	AT5G37020	0.182351	undirected
AT5G37020	AT3G13530	0.182045	undirected
AT5G37020	AT1G57680	0.181957	undirected
AT5G37020	AT4G18060	0.181912	undirected
AT1G17890	AT5G37020	0.181729	undirected
AT5G08160	AT5G37020	0.18168	undirected
AT5G37020	AT4G02500	0.18145	undirected
AT5G37020	AT1G65260	0.181242	undirected
AT5G37020	AT2G04940	0.18115	undirected
AT5G37020	AT1G63690	0.181081	undirected
AT5G37020	AT1G05720	0.180909	undirected
AT3G52300	AT5G37020	0.180881	undirected
AT5G37020	AT5G06140	0.180874	undirected
AT5G37020	AT1G62750	0.180513	undirected
AT2G34690	AT5G37020	0.18003	undirected
AT5G37020	AT1G70580	0.180008	undirected
AT5G37020	AT5G51970	0.179921	undirected
AT5G37020	AT1G34220	0.179668	undirected
AT5G37020	AT1G25350	0.179589	undirected
AT5G37020	AT3G27230	0.179536	undirected
AT5G37020	AT5G13500	0.179522	undirected
AT5G37020	AT5G54750	0.179169	undirected
AT5G37020	AT5G25760	0.179023	undirected
AT5G37020	AT4G16360	0.178983	undirected
AT5G37020	AT4G23850	0.178953	undirected
AT5G37020	AT3G48680	0.17891	undirected
AT5G37020	AT4G36760	0.17885	undirected
AT1G05180	AT5G37020	0.178542	undirected
AT5G37020	AT4G17720	0.178448	undirected
AT1G32790	AT5G37020	0.178373	undirected
AT5G37020	AT3G55770	0.178138	undirected
AT5G37020	AT5G14320	0.17799	undirected
AT5G37020	AT3G55000	0.177561	undirected
AT5G37020	AT5G56680	0.177328	undirected
AT5G53300	AT5G37020	0.176426	undirected
AT2G02050	AT5G37020	0.176341	undirected
AT5G37020	AT1G12840	0.176307	undirected
AT5G37020	AT1G69830	0.175822	undirected
AT5G37020	AT3G15020	0.175812	undirected
AT5G18900	AT5G37020	0.175722	undirected
AT5G48870	AT5G37020	0.175356	undirected
AT1G32220	AT5G37020	0.175348	undirected
AT4G10840	AT5G37020	0.175299	undirected
AT5G37020	AT3G27325	0.175184	undirected
AT5G37020	AT2G44360	0.175184	undirected
AT5G37020	AT3G24170	0.175171	undirected
AT5G37020	AT4G30960	0.174843	undirected
AT3G07090	AT5G37020	0.174641	undirected
AT5G37020	AT3G09970	0.17453	undirected
AT5G37020	AT2G47070	0.174527	undirected
AT5G37020	AT3G11760	0.17452	undirected
AT5G37020	AT3G22950	0.17448	undirected
AT3G42050	AT5G37020	0.174462	undirected
AT5G37020	AT5G24240	0.174318	undirected
AT3G01435	AT5G37020	0.173842	undirected
AT5G37020	AT3G55460	0.173807	undirected
AT5G37020	AT5G09850	0.173752	undirected
AT5G37020	AT5G64300	0.173249	undirected
AT5G37020	AT4G22000	0.17293	undirected
AT5G53070	AT5G37020	0.172887	undirected
AT5G37020	AT5G18800	0.172873	undirected
AT5G37020	AT1G31420	0.172597	undirected
AT1G33970	AT5G37020	0.172486	undirected
AT5G37020	AT2G28190	0.172475	undirected
AT5G37020	AT1G18340	0.172203	undirected
AT5G37020	AT3G54440	0.172011	undirected
AT1G44920	AT5G37020	0.171914	undirected
AT5G37020	AT3G59380	0.171902	undirected
AT5G56350	AT5G37020	0.17185	undirected
AT5G37020	AT2G15290	0.171818	undirected
AT3G60820	AT5G37020	0.171703	undirected
AT5G37020	AT3G52880	0.171383	undirected
AT5G37020	AT4G08685	0.171165	undirected
AT5G37020	AT5G22770	0.171131	undirected
AT4G13730	AT5G37020	0.171105	undirected
AT5G37020	AT1G58120	0.170906	undirected
AT5G37020	AT1G50380	0.170714	undirected
AT5G37020	AT2G40980	0.170699	undirected
AT5G37020	AT1G66430	0.170696	undirected
AT5G37020	AT4G02620	0.170384	undirected
AT5G37020	AT4G28760	0.17036	undirected
AT5G37020	AT5G24810	0.169966	undirected
AT5G37020	AT3G53700	0.169848	undirected
AT5G37020	AT1G61240	0.169784	undirected
AT5G37020	AT5G14040	0.169764	undirected
AT5G37020	AT5G52580	0.16972	undirected
AT5G37020	AT2G40490	0.169189	undirected
AT5G37020	AT5G42650	0.16861	undirected
AT2G44610	AT5G37020	0.168456	undirected
AT5G37020	AT5G14540	0.168368	undirected
AT5G37020	AT1G09420	0.168227	undirected
AT5G37020	AT1G26640	0.168158	undirected
AT5G37020	AT3G01920	0.167919	undirected
AT1G79600	AT5G37020	0.167888	undirected
AT5G37020	AT1G70980	0.167878	undirected
AT5G37020	AT1G62730	0.167729	undirected
AT2G30980	AT5G37020	0.167693	undirected
AT5G37020	AT1G21780	0.167637	undirected
AT4G27760	AT5G37020	0.167384	undirected
AT5G37020	AT5G13570	0.167323	undirected
AT5G37020	AT4G13940	0.1672	undirected
AT5G37020	AT1G72520	0.166999	undirected
AT3G24160	AT5G37020	0.166979	undirected
AT5G37020	AT1G19800	0.166362	undirected
AT1G26355	AT5G37020	0.166301	undirected
AT2G38740	AT5G37020	0.166216	undirected
AT5G37020	AT4G10050	0.166051	undirected
AT5G37020	AT1G20110	0.165793	undirected
AT1G08450	AT5G37020	0.16575	undirected
AT5G37020	AT5G12370	0.165636	undirected
AT5G08690	AT5G37020	0.165574	undirected
AT2G42500	AT5G37020	0.165542	undirected
AT5G37020	AT1G54320	0.165523	undirected
AT5G37020	AT5G49940	0.165302	undirected
AT5G37020	AT5G17690	0.165285	undirected
AT5G37020	AT5G16710	0.165146	undirected
AT5G37020	AT5G47750	0.165118	undirected
AT5G37020	AT5G64370	0.164742	undirected
AT5G37020	AT1G74640	0.164725	undirected
AT5G37020	AT1G08680	0.164645	undirected
AT5G37020	AT5G51880	0.164328	undirected
AT5G62790	AT5G37020	0.163919	undirected
AT5G37020	AT5G55280	0.163787	undirected
AT5G37020	AT1G76150	0.163779	undirected
AT5G37020	AT1G04410	0.163603	undirected
AT5G37020	AT5G46110	0.163587	undirected
AT5G37020	AT4G22330	0.163523	undirected
AT5G37020	AT1G68140	0.163523	undirected
AT5G37020	AT1G32050	0.16314	undirected
AT5G37020	AT3G51580	0.163129	undirected
AT5G37020	AT2G20420	0.163063	undirected
AT2G46370	AT5G37020	0.163	undirected
AT5G37020	AT5G06700	0.162973	undirected
AT5G37020	AT4G27745	0.162871	undirected
AT5G37020	AT3G22190	0.162662	undirected
AT5G37020	AT5G05010	0.16257	undirected
AT5G37020	AT5G64580	0.162373	undirected
AT5G37020	AT1G08660	0.162367	undirected
AT5G37020	AT5G61380	0.162227	undirected
AT5G37020	AT1G10390	0.161805	undirected
AT5G37020	AT5G19680	0.161656	undirected
AT5G37020	AT3G45040	0.161651	undirected
AT1G02140	AT5G37020	0.161567	undirected
AT5G37020	AT4G19490	0.16145	undirected
AT5G37020	AT3G24430	0.161424	undirected
AT5G37020	AT4G27490	0.161364	undirected
AT5G37020	AT1G51610	0.161217	undirected
AT5G37020	AT1G27760	0.161177	undirected
AT5G37020	AT1G09580	0.160945	undirected
AT4G14710	AT5G37020	0.160931	undirected
AT1G03475	AT5G37020	0.160495	undirected
AT5G37020	AT1G78895	0.160473	undirected
AT5G37020	AT4G30210	0.160354	undirected
AT3G62600	AT5G37020	0.160317	undirected
AT1G14990	AT5G37020	0.160308	undirected
AT5G37020	AT4G38040	0.160156	undirected
AT5G37020	AT5G46210	0.160091	undirected
AT2G32720	AT5G37020	0.159894	undirected
AT5G37020	AT3G10915	0.159837	undirected
AT5G37020	AT3G03310	0.159735	undirected
AT5G37020	AT5G55610	0.159369	undirected
AT2G04700	AT5G37020	0.159298	undirected
AT5G53850	AT5G37020	0.159138	undirected
AT5G37020	AT3G52640	0.159107	undirected
AT5G37020	AT5G61970	0.15904	undirected
AT5G37020	AT2G18170	0.158942	undirected
AT4G34270	AT5G37020	0.158599	undirected
AT5G37020	AT3G49050	0.158417	undirected
AT5G37020	AT3G55830	0.15841	undirected
AT5G37020	AT1G52870	0.158302	undirected
AT5G37020	AT5G41670	0.158217	undirected
AT5G37020	AT3G53230	0.158143	undirected
AT5G37020	AT5G63860	0.158137	undirected
AT5G37020	AT2G35840	0.158057	undirected
AT5G37020	AT1G58350	0.157632	undirected
AT5G37020	AT2G34770	0.157429	undirected
AT5G37020	AT4G27000	0.157306	undirected
AT5G37020	AT1G32410	0.157224	undirected
AT5G37020	AT1G72550	0.157116	undirected
AT2G36835	AT5G37020	0.157099	undirected
AT5G37020	AT2G20360	0.157031	undirected
AT5G37020	AT5G18630	0.15689	undirected
AT5G37020	AT3G05520	0.156679	undirected
AT5G37020	AT5G35730	0.156592	undirected
AT5G37020	AT3G22400	0.156411	undirected
AT5G37020	AT4G16710	0.156376	undirected
AT5G37020	AT3G45850	0.156348	undirected
AT5G37020	AT1G45207	0.156154	undirected
AT5G37020	AT1G28520	0.156085	undirected
AT5G37020	AT1G02560	0.156017	undirected
AT5G37020	AT5G51840	0.156004	undirected
AT4G13360	AT5G37020	0.155957	undirected
AT5G37020	AT1G19430	0.155662	undirected
AT5G37020	AT2G45670	0.155347	undirected
AT5G37020	AT1G08980	0.15534	undirected
AT4G12650	AT5G37020	0.155178	undirected
AT5G37020	AT2G05170	0.155073	undirected
AT5G37020	AT1G06130	0.154902	undirected
AT5G21990	AT5G37020	0.154602	undirected
AT5G37020	AT4G39660	0.154574	undirected
AT5G37020	AT1G53570	0.154464	undirected
AT5G37020	AT5G47080	0.154412	undirected
AT5G23050	AT5G37020	0.15437	undirected
AT5G37020	AT5G64830	0.154325	undirected
AT5G37020	AT1G08530	0.154254	undirected
AT5G37020	AT1G47640	0.154122	undirected
AT4G02580	AT5G37020	0.154025	undirected
AT5G37020	AT2G33360	0.154001	undirected
AT5G37020	AT5G08170	0.153918	undirected
AT3G44890	AT5G37020	0.153769	undirected
AT5G37020	AT2G21600	0.15346	undirected
AT3G50845	AT5G37020	0.153279	undirected
AT3G52200	AT5G37020	0.153245	undirected
AT5G37020	AT5G09900	0.153179	undirected
AT5G37020	AT2G31670	0.15309	undirected
AT1G62430	AT5G37020	0.153034	undirected
AT5G37020	AT4G34412	0.152885	undirected
AT5G37020	AT1G71696	0.152797	undirected
AT5G37020	AT2G24830	0.152576	undirected
AT5G37020	AT2G21390	0.152517	undirected
AT5G37020	AT1G23890	0.15251	undirected
AT5G37020	AT1G48300	0.152206	undirected
AT5G25450	AT5G37020	0.152136	undirected
AT5G37020	AT5G43760	0.15207	undirected
AT5G37020	AT2G42600	0.152021	undirected
AT5G37020	AT5G61670	0.15195	undirected
AT5G37020	AT3G56310	0.151771	undirected
AT5G37020	AT1G14570	0.151681	undirected
AT5G37020	AT1G69980	0.151456	undirected
AT1G22450	AT5G37020	0.1514	undirected
AT5G37020	AT3G56490	0.1514	undirected
AT5G37020	AT2G28070	0.151097	undirected
AT5G37020	AT2G14530	0.150995	undirected
AT5G37020	AT4G24620	0.150925	undirected
AT4G18040	AT5G37020	0.150833	undirected
AT5G37020	AT1G16570	0.150797	undirected
AT5G37020	AT5G11850	0.150684	undirected
AT1G77670	AT5G37020	0.150554	undirected
AT5G37020	AT3G60300	0.150511	undirected
AT4G35360	AT5G37020	0.150492	undirected
AT5G37020	AT4G28400	0.150388	undirected
AT5G37020	AT3G22550	0.150376	undirected
AT5G37020	AT5G57960	0.150352	undirected
AT3G54840	AT5G37020	0.149803	undirected
AT5G37020	AT2G25850	0.149777	undirected
AT5G37020	AT5G03290	0.149733	undirected
AT5G37020	AT3G51120	0.149511	undirected
AT5G39510	AT5G37020	0.149416	undirected
AT3G43810	AT5G37020	0.149379	undirected
AT5G37020	AT5G60750	0.149199	undirected
AT5G37020	AT1G12390	0.149157	undirected
AT5G37020	AT5G03080	0.148911	undirected
AT3G12260	AT5G37020	0.148907	undirected
AT1G11930	AT5G37020	0.148882	undirected
AT5G37020	AT3G04600	0.148653	undirected
AT5G37020	AT1G27970	0.148629	undirected
AT5G37020	AT3G02720	0.148489	undirected
AT5G37020	AT1G07380	0.148249	undirected
AT3G23820	AT5G37020	0.148163	undirected
AT5G37020	AT3G60860	0.148064	undirected
AT5G37020	AT2G26210	0.148048	undirected
AT1G09430	AT5G37020	0.147868	undirected
AT5G37020	AT1G15860	0.147449	undirected
AT5G37020	AT3G07890	0.147389	undirected
AT5G37020	AT4G39150	0.147378	undirected
AT5G37020	AT4G30840	0.147161	undirected
AT5G26600	AT5G37020	0.147126	undirected
AT5G37020	AT2G28910	0.147097	undirected
AT5G37020	AT4G30160	0.146449	undirected
AT5G37020	AT3G06580	0.146426	undirected
AT5G37020	AT1G12520	0.146335	undirected
AT5G37020	AT2G18030	0.146327	undirected
AT5G37020	AT5G20570	0.146297	undirected
AT5G37020	AT1G27530	0.146219	undirected
AT5G37020	AT3G61440	0.145987	undirected
AT5G37020	AT2G31440	0.145978	undirected
AT5G37020	AT5G52560	0.145946	undirected
AT4G35000	AT5G37020	0.145932	undirected
AT1G80560	AT5G37020	0.145915	undirected
AT5G37020	AT1G55340	0.145789	undirected
AT5G37020	AT3G23540	0.145773	undirected
AT5G37020	AT1G16810	0.145704	undirected
AT5G37020	AT3G21350	0.145673	undirected
AT5G37020	AT3G25040	0.145651	undirected
AT5G13780	AT5G37020	0.145639	undirected
AT5G37020	AT5G55660	0.145603	undirected
AT5G37020	AT1G25682	0.145511	undirected
AT5G33320	AT5G37020	0.145448	undirected
AT5G37020	AT3G10670	0.145417	undirected
AT5G37020	AT2G43370	0.145397	undirected
AT5G37020	AT4G31780	0.145059	undirected
AT5G37020	AT3G12680	0.144937	undirected
AT1G26880	AT5G37020	0.144857	undirected
AT5G37020	AT4G23650	0.144564	undirected
AT5G37020	AT5G40280	0.144563	undirected
AT5G37020	AT4G31990	0.144055	undirected
AT5G37020	AT5G12040	0.143763	undirected
AT5G37020	AT5G19485	0.143594	undirected
AT5G37020	AT1G78630	0.14355	undirected
AT5G37020	AT1G08490	0.14348	undirected
AT5G37020	AT4G23860	0.143389	undirected
AT1G08780	AT5G37020	0.143298	undirected
AT5G37020	AT1G42990	0.143179	undirected
AT5G37020	AT1G47420	0.143074	undirected
AT4G01610	AT5G37020	0.142797	undirected
AT5G37020	AT5G18640	0.142782	undirected
AT5G37020	AT5G09390	0.142769	undirected
AT5G37020	AT4G33090	0.142755	undirected
AT5G37020	AT2G33040	0.142666	undirected
AT5G37020	AT4G22140	0.142591	undirected
AT5G37020	AT3G09740	0.142576	undirected
AT5G37020	AT5G18070	0.142552	undirected
AT5G37020	AT1G21380	0.142542	undirected
AT4G32930	AT5G37020	0.142061	undirected
AT5G37020	AT5G20910	0.142028	undirected
AT5G37020	AT2G30700	0.14198	undirected
AT5G37020	AT5G20660	0.14192	undirected
AT5G37020	AT2G44760	0.141913	undirected
AT5G27430	AT5G37020	0.1418	undirected
AT5G37020	AT5G20520	0.14179	undirected
AT5G37020	AT1G06410	0.141459	undirected
AT5G37020	AT1G49040	0.141446	undirected
AT5G37020	AT2G14910	0.141338	undirected
AT5G37020	AT1G11090	0.141306	undirected
AT3G59630	AT5G37020	0.141157	undirected
AT5G37020	AT2G03870	0.14108	undirected
AT5G37020	AT4G29130	0.141077	undirected
AT1G13380	AT5G37020	0.140918	undirected
AT5G37020	AT1G32550	0.140901	undirected
AT4G17170	AT5G37020	0.140872	undirected
AT5G67130	AT5G37020	0.140481	undirected
AT5G37020	AT2G18730	0.140216	undirected
AT1G62040	AT5G37020	0.140153	undirected
AT5G37020	AT5G50840	0.140127	undirected
AT5G65220	AT5G37020	0.140065	undirected
AT5G37020	AT3G09920	0.139985	undirected
AT5G37020	AT1G48850	0.139965	undirected
AT5G21170	AT5G37020	0.139938	undirected
AT5G37020	AT2G15695	0.139788	undirected
AT5G37020	AT2G42810	0.139553	undirected
AT5G37020	AT5G14460	0.139297	undirected
AT5G01650	AT5G37020	0.139146	undirected
AT5G37020	AT5G42660	0.139112	undirected
AT5G37020	AT5G42890	0.138915	undirected
AT5G37020	AT5G14790	0.13858	undirected
AT5G37020	AT1G51340	0.138511	undirected
AT5G37020	AT2G01970	0.138469	undirected
AT5G37020	AT3G26900	0.138448	undirected
AT5G37020	AT1G07810	0.138365	undirected
AT5G37020	AT1G16300	0.138362	undirected
AT5G37020	AT3G58040	0.138076	undirected
AT5G37020	AT5G59770	0.137917	undirected
AT5G37020	AT4G02440	0.137875	undirected
AT5G37020	AT5G57460	0.137801	undirected
AT5G37020	AT2G38730	0.137655	undirected
AT5G37020	AT1G76550	0.137638	undirected
AT5G37020	AT3G56740	0.137632	undirected
AT5G37020	AT4G02590	0.137443	undirected
AT5G37020	AT3G17860	0.137427	undirected
AT5G37020	AT4G39040	0.137371	undirected
AT5G37020	AT3G07100	0.137212	undirected
AT5G37020	AT5G63680	0.137128	undirected
AT5G37020	AT2G42590	0.137101	undirected
AT5G37020	AT3G09210	0.136973	undirected
AT5G37020	AT4G26690	0.136955	undirected
AT5G37020	AT1G12470	0.136909	undirected
AT5G37020	AT3G12670	0.136785	undirected
AT5G37020	AT2G01630	0.136653	undirected
AT5G37020	AT5G64730	0.136595	undirected
AT5G37020	AT2G20680	0.136571	undirected
AT5G37020	AT2G44510	0.136468	undirected
AT5G37020	AT3G03420	0.136395	undirected
AT5G37020	AT2G35360	0.136369	undirected
AT5G35080	AT5G37020	0.136161	undirected
AT1G04140	AT5G37020	0.136054	undirected
AT1G68060	AT5G37020	0.13581	undirected
AT5G37020	AT3G06350	0.135619	undirected
AT5G37020	AT2G04550	0.135457	undirected
AT5G37020	AT1G53210	0.135393	undirected
AT5G37020	AT4G22910	0.135256	undirected
AT5G37020	AT3G10370	0.135205	undirected
AT5G37020	AT5G61510	0.135173	undirected
AT1G03350	AT5G37020	0.135136	undirected
AT5G37020	AT4G00740	0.135102	undirected
AT5G37020	AT4G26550	0.134934	undirected
AT5G37020	AT5G63140	0.134836	undirected
AT5G37020	AT1G43690	0.134643	undirected
AT4G34700	AT5G37020	0.134557	undirected
AT5G37020	AT3G55070	0.134464	undirected
AT5G37020	AT4G13220	0.134416	undirected
AT5G37020	AT4G16780	0.134177	undirected
AT5G37020	AT2G47160	0.134161	undirected
AT5G37020	AT1G12780	0.134085	undirected
AT5G37020	AT4G28370	0.133999	undirected
AT5G37020	AT2G20860	0.133916	undirected
AT5G37020	AT5G66450	0.133862	undirected
AT2G47240	AT5G37020	0.13386	undirected
AT5G37020	AT4G26450	0.133743	undirected
AT5G37020	AT2G35155	0.133739	undirected
AT5G37020	AT3G43740	0.133624	undirected
AT5G37020	AT1G27840	0.133448	undirected
AT5G37020	AT1G68100	0.133392	undirected
AT1G22650	AT5G37020	0.133338	undirected
AT2G21870	AT5G37020	0.133296	undirected
AT5G37020	AT3G20500	0.13311	undirected
AT5G37020	AT3G57050	0.132567	undirected
AT5G37020	AT3G54860	0.132126	undirected
AT5G37020	AT1G32400	0.132103	undirected
AT5G37020	AT5G18580	0.132058	undirected
AT5G37020	AT1G17160	0.132051	undirected
AT3G55280	AT5G37020	0.131838	undirected
AT5G37020	AT3G27470	0.131838	undirected
AT5G37020	AT1G10670	0.131787	undirected
AT5G37020	AT4G39090	0.131701	undirected
AT5G37020	AT4G03240	0.131593	undirected
AT5G37020	AT2G44620	0.131522	undirected
AT5G37020	AT5G40870	0.131384	undirected
AT5G37020	AT5G05980	0.131217	undirected
AT5G37020	AT3G12010	0.131157	undirected
AT5G37020	AT1G36320	0.131045	undirected
AT5G37020	AT2G04540	0.130634	undirected
AT5G37020	AT2G46910	0.130511	undirected
AT3G29170	AT5G37020	0.13002	undirected
AT5G37020	AT4G00720	0.129987	undirected
AT5G37020	AT2G24360	0.129962	undirected
AT5G37020	AT1G06290	0.129895	undirected
AT5G37020	AT3G10250	0.129787	undirected
AT5G37020	AT2G30470	0.129391	undirected
AT5G37020	AT1G35220	0.128754	undirected
AT5G37020	AT4G27650	0.128734	undirected
AT5G37020	AT5G49830	0.128672	undirected
AT5G37020	AT5G03430	0.128655	undirected
AT5G37020	AT1G28120	0.128237	undirected
AT5G37020	AT2G25605	0.128212	undirected
AT5G37020	AT3G14410	0.127862	undirected
AT4G13720	AT5G37020	0.127844	undirected
AT5G23540	AT5G37020	0.127811	undirected
AT5G37020	AT2G32080	0.127736	undirected
AT5G37020	AT5G28150	0.12772	undirected
AT2G23390	AT5G37020	0.127593	undirected
AT5G37020	AT2G21940	0.127493	undirected
AT5G37020	AT2G33450	0.127398	undirected
AT5G37020	AT1G71270	0.12732	undirected
AT5G37020	AT1G72480	0.12732	undirected
AT5G37020	AT2G40730	0.127174	undirected
AT5G37020	AT4G20850	0.12714	undirected
AT5G37020	AT2G20060	0.127036	undirected
AT5G37020	AT5G20060	0.12692	undirected
AT5G16510	AT5G37020	0.126858	undirected
AT5G37020	AT1G18800	0.126722	undirected
AT5G08060	AT5G37020	0.126686	undirected
AT5G37020	AT1G48160	0.126556	undirected
AT5G37020	AT2G05840	0.126538	undirected
AT5G37020	AT2G33470	0.126537	undirected
AT5G37020	AT3G50920	0.126404	undirected
AT5G37020	AT5G03650	0.12631	undirected
AT5G37020	AT2G39190	0.126239	undirected
AT5G37020	AT1G32750	0.12594	undirected
AT1G79390	AT5G37020	0.125929	undirected
AT5G37020	AT1G19580	0.125767	undirected
AT5G37020	AT5G49460	0.125533	undirected
AT5G37020	AT3G18410	0.1255	undirected
AT5G37020	AT1G16560	0.125497	undirected
AT5G37020	AT4G28210	0.125486	undirected
AT5G20500	AT5G37020	0.125483	undirected
AT5G37020	AT5G64970	0.125337	undirected
AT5G37020	AT1G13270	0.125301	undirected
AT5G37020	AT3G20630	0.125236	undirected
AT5G37020	AT5G17990	0.124936	undirected
AT5G37020	AT2G35330	0.124856	undirected
AT2G15860	AT5G37020	0.124643	undirected
AT5G37020	AT1G65410	0.1246	undirected
AT2G40600	AT5G37020	0.124518	undirected
AT5G37020	AT3G11710	0.124459	undirected
AT5G37020	AT5G38380	0.124384	undirected
AT5G37020	AT3G17000	0.124301	undirected
AT5G37020	AT3G21060	0.124113	undirected
AT5G37020	AT5G42850	0.124094	undirected
AT5G37020	AT5G21090	0.123832	undirected
AT3G30390	AT5G37020	0.123741	undirected
AT5G37020	AT1G25420	0.123733	undirected
AT2G33740	AT5G37020	0.123703	undirected
AT5G37020	AT1G72880	0.123631	undirected
AT5G37020	AT5G22100	0.123618	undirected
AT5G37020	AT4G27680	0.123582	undirected
AT5G37020	AT3G55020	0.123578	undirected
AT5G37020	AT5G63640	0.123488	undirected
AT5G37020	AT3G01360	0.123353	undirected
AT5G37020	AT1G56340	0.123252	undirected
AT5G37020	AT1G31930	0.123192	undirected
AT5G37020	AT1G77840	0.123182	undirected
AT5G63400	AT5G37020	0.122551	undirected
AT2G47470	AT5G37020	0.122393	undirected
AT5G37020	AT5G10330	0.122297	undirected
AT5G37020	AT1G59820	0.122174	undirected
AT5G37020	AT3G44600	0.122131	undirected
AT5G37020	AT4G07390	0.121846	undirected
AT3G61140	AT5G37020	0.121845	undirected
AT5G37020	AT5G03345	0.121717	undirected
AT5G37020	AT2G31510	0.121462	undirected
AT5G37020	AT3G22845	0.121408	undirected
AT5G52510	AT5G37020	0.121228	undirected
AT1G24050	AT5G37020	0.121103	undirected
AT3G47590	AT5G37020	0.12109	undirected
AT5G37020	AT3G55520	0.1204	undirected
AT5G37020	AT1G04400	0.120334	undirected
AT5G37020	AT3G05000	0.120256	undirected
AT5G37020	AT4G39820	0.120192	undirected
AT5G37020	AT5G48520	0.120078	undirected
AT5G37020	AT1G08750	0.119971	undirected
AT5G37020	AT5G17610	0.119847	undirected
AT5G37020	AT5G62890	0.11967	undirected
AT1G76405	AT5G37020	0.119603	undirected
AT5G10860	AT5G37020	0.119584	undirected
AT2G47510	AT5G37020	0.119553	undirected
AT5G43500	AT5G37020	0.119471	undirected
AT5G37020	AT4G04770	0.119361	undirected
AT5G37020	AT3G02660	0.119193	undirected
AT5G37020	AT1G79020	0.119097	undirected
AT5G37020	AT5G15920	0.118874	undirected
AT5G37020	AT5G12230	0.118871	undirected
AT5G37020	AT5G44200	0.118716	undirected
AT5G37020	AT3G51140	0.118633	undirected
AT5G37020	AT3G44340	0.118628	undirected
AT5G37020	AT5G51040	0.118215	undirected
AT5G37020	AT1G26850	0.118003	undirected
AT5G37020	AT4G02680	0.117742	undirected
AT5G37020	AT1G73480	0.117677	undirected
AT5G37020	AT5G63670	0.117367	undirected
AT3G07760	AT5G37020	0.117356	undirected
AT5G37020	AT5G52430	0.11729	undirected
AT5G37020	AT3G06790	0.117263	undirected
AT5G37020	AT2G29560	0.117147	undirected
AT5G37020	AT3G20930	0.117105	undirected
AT5G37020	AT5G03940	0.116853	undirected
AT5G37020	AT1G58030	0.116821	undirected
AT5G37020	AT3G18165	0.11674	undirected
AT5G37020	AT5G58220	0.116566	undirected
AT1G09330	AT5G37020	0.116542	undirected
AT4G10790	AT5G37020	0.116371	undirected
AT5G37020	AT4G39080	0.116287	undirected
AT5G37020	AT5G58240	0.116262	undirected
AT5G37020	AT5G51980	0.116126	undirected
AT5G37020	AT4G02030	0.116059	undirected
AT5G11770	AT5G37020	0.116049	undirected
AT5G37020	AT1G55620	0.116049	undirected
AT3G47810	AT5G37020	0.115997	undirected
AT5G37020	AT2G31320	0.115951	undirected
AT2G45140	AT5G37020	0.115921	undirected
AT5G37020	AT1G09795	0.11583	undirected
AT5G37020	AT1G09060	0.115767	undirected
AT5G37020	AT4G24820	0.115609	undirected
AT2G26000	AT5G37020	0.115597	undirected
AT5G37020	AT3G20890	0.115548	undirected
AT5G37020	AT2G02090	0.115362	undirected
AT5G37020	AT1G03250	0.115288	undirected
AT5G37020	AT3G06500	0.115241	undirected
AT4G22340	AT5G37020	0.115044	undirected
AT5G37020	AT5G58020	0.114892	undirected
AT5G37020	AT2G07340	0.114774	undirected
AT5G14250	AT5G37020	0.114668	undirected
AT5G37020	AT3G50530	0.114665	undirected
AT5G37020	AT2G19580	0.114585	undirected
AT5G37020	AT2G01570	0.114563	undirected
AT5G37020	AT5G06830	0.114474	undirected
AT3G25140	AT5G37020	0.114317	undirected
AT5G37020	AT1G10830	0.114233	undirected
AT5G37020	AT1G04590	0.114052	undirected
AT5G37020	AT4G35740	0.113978	undirected
AT5G37020	AT3G01850	0.11396	undirected
AT4G35760	AT5G37020	0.113894	undirected
AT3G12800	AT5G37020	0.113791	undirected
AT5G37020	AT2G02160	0.113703	undirected
AT3G19910	AT5G37020	0.11368	undirected
AT5G37020	AT2G38020	0.11363	undirected
AT5G55190	AT5G37020	0.113604	undirected
AT1G05620	AT5G37020	0.113574	undirected
AT5G41950	AT5G37020	0.113493	undirected
AT5G37020	AT4G21150	0.113434	undirected
AT5G37020	AT1G71190	0.113394	undirected
AT5G37020	AT5G59440	0.113247	undirected
AT5G37020	AT5G10290	0.113095	undirected
AT5G37020	AT1G60890	0.112889	undirected
AT5G37020	AT1G16970	0.112787	undirected
AT5G48230	AT5G37020	0.112499	undirected
AT3G58180	AT5G37020	0.112387	undirected
AT5G37020	AT5G53620	0.112356	undirected
AT5G37020	AT1G71090	0.112209	undirected
AT5G37020	AT5G40650	0.112198	undirected
AT1G08110	AT5G37020	0.112157	undirected
AT4G33250	AT5G37020	0.112108	undirected
AT5G37020	AT4G15940	0.112103	undirected
AT5G37020	AT5G14170	0.111962	undirected
AT5G37020	AT2G19520	0.111707	undirected
AT5G37020	AT1G03030	0.111689	undirected
AT4G12590	AT5G37020	0.111577	undirected
AT5G37020	AT4G38970	0.111357	undirected
AT5G37020	AT2G26230	0.111228	undirected
AT5G37020	AT3G44620	0.111164	undirected
AT5G37020	AT5G56940	0.111141	undirected
AT5G37020	AT2G17510	0.110944	undirected
AT5G37020	AT5G46800	0.110901	undirected
AT5G37020	AT5G13020	0.110563	undirected
AT5G37020	AT1G06570	0.110563	undirected
AT5G37020	AT1G61850	0.110554	undirected
AT5G37020	AT5G19180	0.110494	undirected
AT5G37020	AT2G34900	0.110455	undirected
AT5G37020	AT1G79830	0.110324	undirected
AT5G37020	AT2G37680	0.110264	undirected
AT5G37020	AT3G24200	0.110114	undirected
AT1G13360	AT5G37020	0.110003	undirected
AT2G45200	AT5G37020	0.109995	undirected
AT5G37020	AT3G10050	0.109855	undirected
AT5G37020	AT5G16210	0.109764	undirected
AT5G37020	AT3G57340	0.109545	undirected
AT5G37020	AT2G42770	0.109539	undirected
AT5G37020	AT4G14350	0.109492	undirected
AT5G04060	AT5G37020	0.10947	undirected
AT5G37020	AT2G25570	0.10944	undirected
AT5G37020	AT1G65580	0.109369	undirected
AT5G37020	AT1G18270	0.109346	undirected
AT5G37020	AT5G03070	0.109209	undirected
AT5G37020	AT5G40810	0.109185	undirected
AT5G37020	AT1G71820	0.109177	undirected
AT5G37020	AT5G12190	0.109158	undirected
AT5G37020	AT2G20495	0.108913	undirected
AT5G37020	AT1G63160	0.108836	undirected
AT5G37020	AT4G16070	0.108748	undirected
AT5G37020	AT5G04040	0.108631	undirected
AT5G37020	AT5G36210	0.108297	undirected
AT5G37020	AT4G37270	0.108263	undirected
AT5G37020	AT5G35400	0.108248	undirected
AT5G37020	AT4G30360	0.108132	undirected
AT2G32520	AT5G37020	0.108027	undirected
AT5G37020	AT3G51650	0.107808	undirected
AT5G37020	AT2G38280	0.107804	undirected
AT5G37020	AT5G58330	0.107761	undirected
AT5G37020	AT5G04590	0.107709	undirected
AT5G37020	AT1G60970	0.107698	undirected
AT5G37020	AT3G51830	0.107359	undirected
AT5G37020	AT1G48430	0.107237	undirected
AT5G37020	AT3G15730	0.107002	undirected
AT5G37020	AT5G46160	0.106934	undirected
AT5G37020	AT1G50670	0.106922	undirected
AT5G37020	AT1G73430	0.106869	undirected
AT5G23140	AT5G37020	0.106512	undirected
AT5G37020	AT3G27090	0.106508	undirected
AT5G37020	AT5G04740	0.106504	undirected
AT5G37020	AT5G66470	0.106447	undirected
AT5G37020	AT1G35470	0.106417	undirected
AT5G37020	AT1G35620	0.106416	undirected
AT5G37020	AT1G26940	0.106375	undirected
AT5G37020	AT1G55510	0.106285	undirected
AT1G08480	AT5G37020	0.106272	undirected
AT5G37020	AT4G02280	0.106215	undirected
AT5G37020	AT3G54620	0.106043	undirected
AT5G37020	AT2G14170	0.106037	undirected
AT5G37020	AT4G17050	0.10597	undirected
AT5G37020	AT1G10290	0.10596	undirected
AT5G37020	AT3G63400	0.105852	undirected
AT1G48350	AT5G37020	0.105686	undirected
AT5G37020	AT4G25680	0.105677	undirected
AT5G17210	AT5G37020	0.105657	undirected
AT5G37020	AT4G07960	0.105371	undirected
AT4G35790	AT5G37020	0.105179	undirected
AT5G37020	AT2G17520	0.105179	undirected
AT5G37020	AT4G11800	0.105166	undirected
AT5G37020	AT4G01320	0.105078	undirected
AT2G43810	AT5G37020	0.105013	undirected
AT1G06760	AT5G37020	0.104982	undirected
AT1G07960	AT5G37020	0.104942	undirected
AT5G37020	AT4G12790	0.104927	undirected
AT5G37020	AT5G15490	0.104921	undirected
AT5G02790	AT5G37020	0.104862	undirected
AT3G44150	AT5G37020	0.104857	undirected
AT5G37020	AT4G10170	0.104761	undirected
AT4G09510	AT5G37020	0.104552	undirected
AT1G64190	AT5G37020	0.104416	undirected
AT5G37020	AT4G11640	0.104358	undirected
AT5G37020	AT1G72710	0.104204	undirected
AT5G37020	AT2G38710	0.10403	undirected
AT5G37020	AT5G35790	0.103986	undirected
AT5G03455	AT5G37020	0.103919	undirected
AT5G37020	AT5G50870	0.103896	undirected
AT5G47030	AT5G37020	0.103813	undirected
AT5G37020	AT5G11040	0.103792	undirected
AT2G18400	AT5G37020	0.103637	undirected
AT1G79610	AT5G37020	0.103628	undirected
AT5G37020	AT2G47960	0.103464	undirected
AT5G37020	AT5G65250	0.103449	undirected
AT5G37020	AT4G02920	0.103439	undirected
AT5G37020	AT1G05055	0.103412	undirected
AT5G37020	AT1G10130	0.103377	undirected
AT5G37020	AT4G39220	0.103245	undirected
AT5G37020	AT1G74380	0.103178	undirected
AT5G37020	AT4G16144	0.103116	undirected
AT1G15500	AT5G37020	0.103106	undirected
AT5G62670	AT5G37020	0.103057	undirected
AT5G37020	AT1G16280	0.102995	undirected
AT5G37020	AT4G34555	0.102953	undirected
AT5G37020	AT5G17020	0.102933	undirected
AT5G37020	AT1G31480	0.102907	undirected
AT5G37020	AT2G16860	0.102878	undirected
AT5G07960	AT5G37020	0.102876	undirected
AT5G37020	AT1G14740	0.10286	undirected
AT5G37020	AT3G22290	0.102334	undirected
AT5G37020	AT2G17200	0.102169	undirected
AT5G37020	AT5G45900	0.102147	undirected
AT5G37020	AT3G19340	0.102031	undirected
AT5G37020	AT2G45500	0.101936	undirected
AT5G37020	AT3G48380	0.101925	undirected
AT5G37020	AT3G27020	0.101874	undirected
AT2G25110	AT5G37020	0.101804	undirected
AT5G37020	AT5G66930	0.101752	undirected
AT5G37020	AT1G03150	0.101678	undirected
AT5G37020	AT5G27710	0.10164	undirected
AT5G37020	AT1G04710	0.101591	undirected
AT5G37020	AT2G34560	0.10136	undirected
AT5G37020	AT5G18230	0.1013	undirected
AT5G37020	AT3G16310	0.101277	undirected
AT5G37020	AT1G18190	0.101153	undirected
AT5G37020	AT5G05350	0.101005	undirected
AT1G30540	AT5G37020	0.100886	undirected
AT5G37020	AT5G01460	0.100668	undirected
AT5G37020	AT5G65620	0.100619	undirected
AT5G37020	AT4G29330	0.100582	undirected
AT5G37020	AT2G03350	0.100559	undirected
AT5G37020	AT5G54080	0.100503	undirected
AT5G37020	AT1G19600	0.100376	undirected
AT5G37020	AT3G52750	0.100248	undirected
AT5G37020	AT1G78900	0.100211	undirected

## Sheet: ARF9
Supplementary Table S3 Co-expression analysis of ARF genes
fromNode	toNode	weight	direction
AT4G39330	AT4G23980	0.227922	undirected
AT3G20800	AT4G23980	0.208792	undirected
AT4G23980	AT5G20830	0.196927	undirected
AT5G38410	AT4G23980	0.17768	undirected
AT4G23980	AT5G26710	0.169196	undirected
AT4G24660	AT4G23980	0.138388	undirected
AT4G23980	AT3G18080	0.107819	undirected
AT2G39050	AT4G23980	0.103489	undirected
AT1G75080	AT4G23980	0.101098	undirected

## Sheet: ARF11
Supplementary Table S3 Co-expression analysis of ARF genes
fromNode	toNode	weight	direction
AT1G73660	AT2G46530	0.148735	undirected
AT2G46530	AT5G43130	0.141621	undirected
AT5G35430	AT2G46530	0.139996	undirected
AT1G34320	AT2G46530	0.139938	undirected
AT2G46530	AT3G54230	0.138818	undirected
AT3G59770	AT2G46530	0.137963	undirected
AT2G46530	AT2G13370	0.13617	undirected
AT2G46530	AT5G42620	0.136009	undirected
AT2G46530	AT4G32551	0.127396	undirected
AT3G19770	AT2G46530	0.125674	undirected
AT3G13772	AT2G46530	0.125467	undirected
AT3G09090	AT2G46530	0.124935	undirected
AT1G80530	AT2G46530	0.1244	undirected
AT2G32700	AT2G46530	0.122385	undirected
AT2G46530	AT1G51590	0.121373	undirected
AT3G04580	AT2G46530	0.12001	undirected
AT2G46530	AT5G55600	0.117517	undirected
AT2G46530	AT3G22380	0.117463	undirected
AT1G53050	AT2G46530	0.114609	undirected
AT1G66150	AT2G46530	0.114052	undirected
AT2G46530	AT1G72180	0.112595	undirected
AT3G24440	AT2G46530	0.110737	undirected
AT1G53310	AT2G46530	0.108857	undirected
AT5G09400	AT2G46530	0.108707	undirected
AT4G34450	AT2G46530	0.108641	undirected
AT2G46530	AT2G39930	0.10693	undirected
AT1G08620	AT2G46530	0.1053	undirected
AT2G34680	AT2G46530	0.103972	undirected
AT1G63770	AT2G46530	0.103627	undirected
AT2G46530	AT5G54440	0.102847	undirected
AT1G71220	AT2G46530	0.102638	undirected
AT2G46530	AT4G38600	0.10203	undirected
AT4G25720	AT2G46530	0.101115	undirected
AT2G46530	AT5G60410	0.100839	undirected
AT1G62020	AT2G46530	0.100347	undirected

## Sheet: ARF16
Supplementary Table S3 Co-expression analysis of ARF genes
fromNode	toNode	weight	direction
AT2G28350	AT5G52660	0.107953	undirected
AT1G01610	AT2G28350	0.102362	undirected

## Sheet: ARF19
Supplementary Table S3 Co-expression analysis of ARF genes
fromNode	toNode	weight	direction
AT4G09830	AT1G19220	0.266249	undirected
AT1G19220	AT1G34300	0.264472	undirected
AT3G58610	AT1G19220	0.254437	undirected
AT1G19220	AT5G42300	0.253871	undirected
AT1G75760	AT1G19220	0.253719	undirected
AT3G48140	AT1G19220	0.24952	undirected
AT1G19220	AT5G02820	0.244146	undirected
AT3G04680	AT1G19220	0.24188	undirected
AT5G67360	AT1G19220	0.240358	undirected
AT1G19220	AT1G29790	0.237218	undirected
AT4G34350	AT1G19220	0.235306	undirected
AT1G19220	AT5G11380	0.234729	undirected
AT1G19220	AT1G75500	0.233432	undirected
AT5G17410	AT1G19220	0.231868	undirected
AT1G08610	AT1G19220	0.228707	undirected
AT1G19220	AT4G05530	0.226088	undirected
AT1G19220	AT1G22540	0.220475	undirected
AT5G36880	AT1G19220	0.219272	undirected
AT1G19220	AT5G51300	0.212736	undirected
AT1G19220	AT1G29900	0.212089	undirected
AT4G34100	AT1G19220	0.211982	undirected
AT3G26560	AT1G19220	0.21098	undirected
AT1G19220	AT1G19250	0.210971	undirected
AT3G17020	AT1G19220	0.210767	undirected
AT5G60980	AT1G19220	0.210044	undirected
AT3G19490	AT1G19220	0.209357	undirected
AT2G01190	AT1G19220	0.208918	undirected
AT3G13460	AT1G19220	0.206847	undirected
AT1G19220	AT1G07530	0.204619	undirected
AT1G19220	AT1G61780	0.20446	undirected
AT1G19220	AT2G15690	0.203765	undirected
AT1G56300	AT1G19220	0.203351	undirected
AT5G19400	AT1G19220	0.19961	undirected
AT1G19220	AT1G74270	0.199175	undirected
AT5G01590	AT1G19220	0.198974	undirected
AT1G19220	AT4G38640	0.198582	undirected
AT4G38520	AT1G19220	0.197459	undirected
AT1G19220	AT5G12200	0.193784	undirected
AT1G55460	AT1G19220	0.19179	undirected
AT1G19220	AT1G17370	0.191527	undirected
AT1G19220	AT5G55390	0.189476	undirected
AT4G32295	AT1G19220	0.188025	undirected
AT3G46740	AT1G19220	0.187155	undirected
AT1G19220	AT1G67325	0.186107	undirected
AT2G30620	AT1G19220	0.184521	undirected
AT1G19220	AT1G64260	0.183665	undirected
AT1G19220	AT1G07360	0.182723	undirected
AT2G43030	AT1G19220	0.182624	undirected
AT2G35690	AT1G19220	0.182196	undirected
AT1G21450	AT1G19220	0.179552	undirected
AT3G49601	AT1G19220	0.179477	undirected
AT2G02070	AT1G19220	0.179041	undirected
AT1G19520	AT1G19220	0.178033	undirected
AT3G61600	AT1G19220	0.177058	undirected
AT1G56110	AT1G19220	0.174632	undirected
AT5G60790	AT1G19220	0.174562	undirected
AT3G48560	AT1G19220	0.173229	undirected
AT1G63850	AT1G19220	0.170556	undirected
AT1G19220	AT3G12580	0.170047	undirected
AT1G52340	AT1G19220	0.169457	undirected
AT5G04600	AT1G19220	0.16828	undirected
AT4G26000	AT1G19220	0.167348	undirected
AT1G19220	AT2G03150	0.167346	undirected
AT5G36160	AT1G19220	0.167022	undirected
AT1G19220	AT4G04210	0.16409	undirected
AT1G19220	AT5G35690	0.161442	undirected
AT1G19220	AT1G72660	0.160645	undirected
AT1G67280	AT1G19220	0.160519	undirected
AT1G19220	AT5G45290	0.160407	undirected
AT3G12740	AT1G19220	0.159957	undirected
AT1G19220	AT3G05500	0.159945	undirected
AT1G19220	AT2G35110	0.159532	undirected
AT1G19220	AT1G19440	0.159392	undirected
AT1G75230	AT1G19220	0.158634	undirected
AT3G07050	AT1G19220	0.157734	undirected
AT1G13120	AT1G19220	0.155532	undirected
AT2G18790	AT1G19220	0.155156	undirected
AT2G25490	AT1G19220	0.153453	undirected
AT1G19220	AT4G29120	0.15266	undirected
AT3G12500	AT1G19220	0.152479	undirected
AT2G06210	AT1G19220	0.151297	undirected
AT2G22660	AT1G19220	0.151184	undirected
AT3G21215	AT1G19220	0.150292	undirected
AT1G25540	AT1G19220	0.149677	undirected
AT4G35800	AT1G19220	0.147203	undirected
AT1G19220	AT2G25970	0.146479	undirected
AT1G19220	AT1G10950	0.145491	undirected
AT4G22240	AT1G19220	0.145357	undirected
AT3G05675	AT1G19220	0.14484	undirected
AT1G76460	AT1G19220	0.142385	undirected
AT4G02720	AT1G19220	0.141663	undirected
AT3G01170	AT1G19220	0.139097	undirected
AT5G04250	AT1G19220	0.138687	undirected
AT2G30110	AT1G19220	0.138598	undirected
AT5G50920	AT1G19220	0.136675	undirected
AT5G26210	AT1G19220	0.135944	undirected
AT1G09570	AT1G19220	0.134606	undirected
AT5G67630	AT1G19220	0.134507	undirected
AT3G13990	AT1G19220	0.133684	undirected
AT1G19220	AT1G22940	0.132932	undirected
AT5G24010	AT1G19220	0.132823	undirected
AT3G56680	AT1G19220	0.132113	undirected
AT1G61580	AT1G19220	0.132064	undirected
AT2G46500	AT1G19220	0.132016	undirected
AT1G19220	AT3G58660	0.131992	undirected
AT1G58110	AT1G19220	0.131985	undirected
AT1G07230	AT1G19220	0.131102	undirected
AT3G21175	AT1G19220	0.130923	undirected
AT1G51580	AT1G19220	0.12912	undirected
AT1G19220	AT2G02860	0.12865	undirected
AT1G12910	AT1G19220	0.128079	undirected
AT1G19220	AT4G21190	0.125042	undirected
AT2G43090	AT1G19220	0.124986	undirected
AT1G19220	AT3G22840	0.124357	undirected
AT1G19220	AT4G22990	0.122011	undirected
AT4G29010	AT1G19220	0.120479	undirected
AT1G19220	AT3G60240	0.119663	undirected
AT4G12570	AT1G19220	0.119127	undirected
AT4G12290	AT1G19220	0.118706	undirected
AT1G33520	AT1G19220	0.118028	undirected
AT5G10270	AT1G19220	0.117666	undirected
AT5G14950	AT1G19220	0.117471	undirected
AT5G54855	AT1G19220	0.116007	undirected
AT2G37410	AT1G19220	0.115536	undirected
AT1G61790	AT1G19220	0.113885	undirected
AT1G30680	AT1G19220	0.112587	undirected
AT4G15440	AT1G19220	0.112319	undirected
AT3G24120	AT1G19220	0.111592	undirected
AT2G16600	AT1G19220	0.110154	undirected
AT1G19220	AT5G23630	0.109819	undirected
AT1G19220	AT5G57020	0.109098	undirected
AT1G23230	AT1G19220	0.108189	undirected
AT1G50250	AT1G19220	0.107133	undirected
AT5G16390	AT1G19220	0.105563	undirected
AT3G01150	AT1G19220	0.104876	undirected
AT2G36950	AT1G19220	0.103593	undirected
AT2G30580	AT1G19220	0.103061	undirected
AT5G20280	AT1G19220	0.102854	undirected
AT5G14520	AT1G19220	0.102616	undirected
AT4G16390	AT1G19220	0.10248	undirected
AT1G77590	AT1G19220	0.102106	undirected
AT1G19220	AT3G23900	0.101636	undirected
AT1G19220	AT1G52360	0.101522	undirected
AT2G26140	AT1G19220	0.101166	undirected
AT1G19220	AT1G61690	0.101131	undirected
AT1G51510	AT1G19220	0.100932	undirected
AT4G12730	AT1G19220	0.10093	undirected
AT3G49210	AT1G19220	0.100066	undirected
