# Supplementary material for: Identification of AUXIN RESPONSE FACTOR gene family from Prunus sibirica and its expression analysis during mesocarp and kernel development
Source: BMC Plant Biol. 2018 Jan 24;18:21. doi: 10.1186/s12870-017-1220-2 (PMC5784662; doi:10.1186/s12870-017-1220-2)
Supplement: Supplementary file 6 — Function and GO annotation of co-expression genes correlated with ARFs. + means the correlation of co-expressed genes with corresponding ARF, and – means no correlation of co-expressed genes with corresponding ARF. (XLSX 198 kb) [file 12870_2017_1220_MOESM6_ESM.xlsx]

## Sheet: Sheet1
Supplementary Table S4 Function and GO annotation of co-expression genes correlated with ARFs. + means the correlation of co-expressed genes with corresponding ARF, and – means no correlation of co-expressed genes with corresponding ARF.
Genes	PsARF+	PsARF8	PsARF9	PsARF++	PsARF+6	PsARF+9	Go annotation	Name
AT1G01060	-	+	-	-	-	-	GO:0005634.nucleus;GO:0003677.DNA binding;GO:0006355.regulation of transcription. DNA-dependent;	LHY1, LHY | LHY (LATE ELONGATED HYPOCOTYL); DNA binding / transcription factor | chr1:33666-37840 REVERSE
AT1G01610	-	-	-	-	+	-	GO:0004366.glycerol-3-phosphate O-acyltransferase activity;GO:0008152.metabolic process;GO:0016740.transferase activity;	Glycerol-3-Phosphate Acyltransferase | GPAT4
AT1G01790	-	+	-	-	-	-	GO:0006810.transport;GO:0055085.transmembrane transport;GO:0006813.potassium ion transport;GO:0015299.solute:hydrogen antiporter activity;GO:0006812.cation transport;GO:0005488.binding;GO:0016021.integral to membrane;GO:0008324.cation transmembrane transporter activity;	ATKEA1, KEA1 | KEA1 (K EFFLUX ANTIPORTER 1); potassium:hydrogen antiporter | chr1:284781-291094 FORWARD
AT1G02080	+	-	-	-	-	-	GO:0006355.regulation of transcription. DNA-dependent;GO:0006351.transcription. DNA-dependent;	transcriptional regulator-related | chr1:373501-386847 FORWARD
AT1G02130	-	+	-	-	-	-	GO:0016020.membrane;GO:0006810.transport;GO:0016787.hydrolase activity;GO:0000166.nucleotide binding;GO:0007264.small GTPase mediated signal transduction;GO:0005525.GTP binding;GO:0015031.protein transport;GO:0005886.plasma membrane;	AtRab1B, Ara-5, AtRABD2a, ARA5, ATRAB1B | ATRAB1B (Arabidopsis thaliana responsive to abscisic acid 1B); GTP binding | chr1:400035-401882 REVERSE
AT1G02140	-	+	-	-	-	-	GO:0005634.nucleus;	MEE63, MAGO, HAP1 | HAP1/MAGO/MEE63 (MATERNAL EFFECT EMBRYO ARREST 63); protein binding | chr1:403190-404456 REVERSE
AT1G02500	-	+	-	-	-	-	GO:0000287.magnesium ion binding;GO:0046872.metal ion binding;GO:0005524.ATP binding;GO:0000166.nucleotide binding;GO:0006730.one-carbon metabolic process;GO:0004478.methionine adenosyltransferase activity;GO:0016740.transferase activity;GO:0006556.S-adenosylmethionine biosynthetic process;GO:0005737.cytoplasm;	SAM-1, MAT1, SAM1 | SAM1 (S-adenosylmethionine synthetase 1); methionine adenosyltransferase | chr1:518251-520437 FORWARD
AT1G02560	-	+	-	-	-	-	GO:0004252.serine-type endopeptidase activity;GO:0005524.ATP binding;GO:0016787.hydrolase activity;GO:0008233.peptidase activity;GO:0006508.proteolysis;GO:0000166.nucleotide binding;GO:0005737.cytoplasm;GO:0008236.serine-type peptidase activity;	NCLPP1, NCLPP5, CLPP5 | CLPP5 (NUCLEAR ENCODED CLP PROTEASE 1); endopeptidase Clp | chr1:537860-540109 FORWARD
AT1G02660	-	+	-	-	-	-	GO:0016787.hydrolase activity;GO:0004806.triglyceride lipase activity;GO:0006629.lipid metabolic process;	Lipid Acylhydrolase-like |
AT1G02910	-	+	-	-	-	-	GO:0005488.binding;	LPA1 | LPA1 (LOW PSII ACCUMULATION1); binding | chr1:655577-658148 REVERSE
AT1G03030	-	+	-	-	-	-	GO:0006222.UMP biosynthetic process;GO:0016310.phosphorylation;GO:0004849.uridine kinase activity;GO:0008152.metabolic process;GO:0005524.ATP binding;GO:0016301.kinase activity;GO:0000166.nucleotide binding;GO:0016740.transferase activity;	phosphoribulokinase/uridine kinase family protein | chr1:701478-703864 FORWARD
AT1G03150	-	+	-	-	-	-	GO:0005634.nucleus;GO:0003677.DNA binding;GO:0008152.metabolic process;GO:0006355.regulation of transcription. DNA-dependent;GO:0006351.transcription. DNA-dependent;GO:0005737.cytoplasm;GO:0004596.peptide alpha-N-acetyltransferase activity;GO:0016740.transferase activity;GO:0008080.N-acetyltransferase activity;GO:0003700.sequence-specific DNA binding transcription factor activity;	GCN5-related N-acetyltransferase (GNAT) family protein | chr1:756414-758612 FORWARD
AT1G03250	-	+	-	-	-	-	-	similar to unknown [Populus trichocarpa] (GB:ABK96006.1); contains domain R3H domain (SSF82708) | chr1:793353-795368 REVERSE
AT1G03350	-	+	-	-	-	-	-	BSD domain-containing protein | chr1:822638-824393 REVERSE
AT1G03475	-	+	-	-	-	-	GO:0042803.protein homodimerization activity;GO:0055114.oxidation-reduction process;GO:0006783.heme biosynthetic process;GO:0006779.porphyrin-containing compound biosynthetic process;GO:0004109.coproporphyrinogen oxidase activity;GO:0009536.plastid;GO:0016491.oxidoreductase activity;GO:0009507.chloroplast;	HEMF1, ATCPO-I, LIN2 | LIN2 (LESION INITIATION 2); coproporphyrinogen oxidase | chr1:869051-871212 REVERSE
AT1G03900	-	+	-	-	-	-	GO:0016020.membrane;GO:0006897.endocytosis;	ATNAP4 | ATNAP4 (ARABIDOPSIS THALIANA NON-INTRINSIC ABC PROTEIN 4) | chr1:991138-993117 FORWARD
AT1G04140	-	+	-	-	-	-	-	transducin family protein / WD-40 repeat family protein | chr1:1075542-1080629 REVERSE
AT1G04300	-	+	-	-	-	-	GO:0042218.1-aminocyclopropane-1-carboxylate biosynthetic process;GO:0016769.transferase activity. transferring nitrogenous groups;GO:0006520.cellular amino acid metabolic process;GO:0003824.catalytic activity;GO:0033855.nicotianamine aminotransferase activity;GO:0009058.biosynthetic process;GO:0004838.L-tyrosine:2-oxoglutarate aminotransferase activity;GO:0008483.transaminase activity;GO:0016740…	similar to meprin and TRAF homology domain-containing protein / MATH domain-containing protein [Arabidopsis thaliana] (TAIR:AT5G43560.1); similar to meprin and TRAF homology domain-containing protein / MATH domain-containing protein [Arabidopsis thaliana] (TAIR:AT5G43560.2); similar to unnamed protein product [Vitis vinifera] (GB:CAO71320.1); contains InterPro domain MATH (InterPro:IPR002083); co…
AT1G04400	-	+	-	-	-	-	GO:0003904.deoxyribodipyrimidine photo-lyase activity;GO:0003677.DNA binding;GO:0005524.ATP binding;GO:0006281.DNA repair;GO:0004872.receptor activity;GO:0018298.protein-chromophore linkage;GO:0003913.DNA photolyase activity;GO:0016829.lyase activity;GO:0000166.nucleotide binding;GO:0050896.response to stimulus;GO:0006974.response to DNA damage stimulus;GO:0009881.photoreceptor activity;	FHA, AT-PHH1, PHH1, CRY2 | CRY2 (CRYPTOCHROME 2) | chr1:1185549-1188516 REVERSE
AT1G04410	-	+	-	-	-	-	GO:0016616.oxidoreductase activity. acting on the CH-OH group of donors. NAD or NADP as acceptor;GO:0044262.cellular carbohydrate metabolic process;GO:0003824.catalytic activity;GO:0005737.cytoplasm;GO:0055114.oxidation-reduction process;GO:0005488.binding;GO:0006108.malate metabolic process;GO:0006099.tricarboxylic acid cycle;GO:0016615.malate dehydrogenase activity;GO:0005975.carbohydrate metab…	NAD/P-dependent malate dehydrogenase
AT1G04590	-	+	-	-	-	-	-	similar to EMB1417 (EMBRYO DEFECTIVE 1417) [Arabidopsis thaliana] (TAIR:AT4G21190.1); similar to pentatricopeptide (PPR) repeat-containing protein [Arabidopsis thaliana] (TAIR:AT4G18975.3); similar to pentatricopeptide (PPR) repeat-containing protein [Arabidopsis thaliana] (TAIR:AT4G18975.2); similar to unnamed protein product [Vitis vinifera] (GB:CAO45303.1); contains domain TPR-like (SSF48452) …
AT1G04640	-	+	-	-	-	-	GO:0033819.lipoyl(octanoyl) transferase activity;GO:0003824.catalytic activity;GO:0009107.lipoate biosynthetic process;GO:0005737.cytoplasm;GO:0008033.tRNA processing;GO:0016874.ligase activity;GO:0006464.cellular protein modification process;GO:0016415.octanoyltransferase activity;GO:0016740.transferase activity;GO:0004540.ribonuclease activity;	Lipoyltransferase | LT
AT1G04690	-	+	-	-	-	-	GO:0055085.transmembrane transport;GO:0006813.potassium ion transport;GO:0005216.ion channel activity;GO:0055114.oxidation-reduction process;GO:0047681.aryl-alcohol dehydrogenase (NADP+) activity;GO:0016491.oxidoreductase activity;	KV-BETA1, KAB1 | KAB1 (POTASSIUM CHANNEL BETA SUBUNIT); potassium channel | chr1:1313563-1315749 FORWARD
AT1G04710	-	+	-	-	-	-	GO:0003988.acetyl-CoA C-acyltransferase activity;GO:0008152.metabolic process;GO:0016747.transferase activity. transferring acyl groups other than amino-acyl groups;GO:0016740.transferase activity;GO:0003824.catalytic activity;	Ketoacyl-CoA Thiolase | KAT1
AT1G04850	-	+	-	-	-	-	GO:0008270.zinc ion binding;GO:0005622.intracellular;	ubiquitin-associated (UBA)/TS-N domain-containing protein | chr1:1365117-1368843 REVERSE
AT1G05055	-	+	-	-	-	-	GO:0005634.nucleus;GO:0006281.DNA repair;GO:0006355.regulation of transcription. DNA-dependent;GO:0008270.zinc ion binding;GO:0005622.intracellular;	ATGTF2H2, GTF2H2 | ATGTF2H2/GTF2H2 (GENERAL TRANSCRIPTION FACTOR IIH 2); general RNA polymerase II transcription factor | chr1:1448717-1450886 REVERSE
AT1G05180	-	+	-	-	-	-	GO:0008152.metabolic process;GO:0003824.catalytic activity;GO:0005488.binding;	AXR1 | AXR1 (AUXIN RESISTANT 1); small protein activating enzyme | chr1:1498113-1501823 REVERSE
AT1G05190	-	+	-	-	-	-	GO:0005840.ribosome;GO:0003723.RNA binding;GO:0030529.ribonucleoprotein complex;GO:0006412.translation;GO:0005622.intracellular;GO:0003735.structural constituent of ribosome;GO:0019843.rRNA binding;	EMB2394 | EMB2394 (EMBRYO DEFECTIVE 2394); structural constituent of ribosome | chr1:1502343-1503829 REVERSE
AT1G05620	-	+	-	-	-	-	GO:0016799.hydrolase activity. hydrolyzing N-glycosyl compounds;GO:0008152.metabolic process;GO:0015949.nucleobase-containing small molecule interconversion;GO:0005737.cytoplasm;GO:0016798.hydrolase activity. acting on glycosyl bonds;GO:0016787.hydrolase activity;GO:0006206.pyrimidine nucleobase metabolic process;GO:0045437.uridine nucleosidase activity;	inosine-uridine preferring nucleoside hydrolase family protein | chr1:1679157-1681709 FORWARD
AT1G05720	-	+	-	-	-	-	-	selenoprotein family protein | chr1:1717446-1718908 REVERSE
AT1G06130	-	+	-	-	-	-	GO:0046872.metal ion binding;GO:0017001.antibiotic catabolic process;GO:0016787.hydrolase activity;GO:0004416.hydroxyacylglutathione hydrolase activity;GO:0008800.beta-lactamase activity;GO:0008270.zinc ion binding;	GLX2-4 | GLX2-4 (GLYOXALASE 2-4); hydroxyacylglutathione hydrolase | chr1:1857766-1860729 REVERSE
AT1G06290	-	+	-	-	-	-	GO:0016627.oxidoreductase activity. acting on the CH-CH group of donors;GO:0008152.metabolic process;GO:0050660.flavin adenine dinucleotide binding;GO:0005777.peroxisome;GO:0055114.oxidation-reduction process;GO:0006635.fatty acid beta-oxidation;GO:0003997.acyl-CoA oxidase activity;GO:0006631.fatty acid metabolic process;GO:0003995.acyl-CoA dehydrogenase activity;GO:0009514.glyoxysome;GO:0016491.…	Acyl-CoA Oxidase | ACX3
AT1G06410	-	+	-	-	-	-	GO:0008152.metabolic process;GO:0005992.trehalose biosynthetic process;GO:0003824.catalytic activity;GO:0004805.trehalose-phosphatase activity;GO:0016757.transferase activity. transferring glycosyl groups;GO:0016787.hydrolase activity;GO:0003825.alpha.alpha-trehalose-phosphate synthase (UDP-forming) activity;GO:0016740.transferase activity;	TPS7, ATTPSA, ATTPS7 | ATTPS7 (Arabidopsis thaliana trehalose-phosphatase/synthase 7); transferase, transferring glycosyl groups / trehalose-phosphatase | chr1:1955412-1958755 FORWARD
AT1G06520	-	+	-	-	-	-	GO:0004366.glycerol-3-phosphate O-acyltransferase activity;GO:0008152.metabolic process;GO:0016740.transferase activity;	Glycerol-3-Phosphate Acyltransferase | GPAT1
AT1G06570	-	+	-	-	-	-	GO:0016702.oxidoreductase activity. acting on single donors with incorporation of molecular oxygen. incorporation of two atoms of oxygen;GO:0006572.tyrosine catabolic process;GO:0009072.aromatic amino acid family metabolic process;GO:0016701.oxidoreductase activity. acting on single donors with incorporation of molecular oxygen;GO:0003868.4-hydroxyphenylpyruvate dioxygenase activity;GO:0005737.cy…	HPD, PDS1 | PDS1 (PHYTOENE DESATURATION 1) | chr1:2011884-2013544 REVERSE
AT1G06760	-	+	-	-	-	-	-	histone H1, putative | chr1:2076503-2077697 REVERSE
AT1G07040	-	+	-	-	-	-	-	similar to unknown protein [Arabidopsis thaliana] (TAIR:AT1G27030.1); similar to unnamed protein product [Vitis vinifera] (GB:CAO41035.1) | chr1:2160937-2163307 REVERSE
AT1G07140	-	+	-	-	-	-	GO:0046907.intracellular transport;GO:0005622.intracellular;	SIRANBP | SIRANBP (Ran-binding protein 1a); Ran GTPase binding | chr1:2191722-2193792 REVERSE
AT1G07230	-	-	-	-	-	+	GO:0016787.hydrolase activity;GO:0016788.hydrolase activity. acting on ester bonds;	Phospholipase C (Non specific) | NPC1 (Non specific)
AT1G07360	-	-	-	-	-	+	GO:0016021.integral to membrane;	zinc finger (CCCH-type) family protein / RNA recognition motif (RRM)-containing protein | chr1:2260387-2262863 REVERSE
AT1G07380	-	+	-	-	-	-	-	ceramidase family protein | chr1:2264827-2268304 REVERSE
AT1G07430	-	+	-	-	-	-	GO:0008287.protein serine/threonine phosphatase complex;GO:0046872.metal ion binding;GO:0016787.hydrolase activity;GO:0004721.phosphoprotein phosphatase activity;GO:0006470.protein dephosphorylation;GO:0003824.catalytic activity;GO:0004722.protein serine/threonine phosphatase activity;	protein phosphatase 2C, putative / PP2C, putative | chr1:2280832-2282825 REVERSE
AT1G07530	-	-	-	-	-	+	GO:0006355.regulation of transcription. DNA-dependent;GO:0006351.transcription. DNA-dependent;	scarecrow-like transcription factor 14 (SCL14) | chr1:2313579-2316466 REVERSE
AT1G07705	-	+	-	-	-	-	GO:0015074.DNA integration;GO:0005634.nucleus;GO:0005515.protein binding;GO:0006355.regulation of transcription. DNA-dependent;GO:0006351.transcription. DNA-dependent;	transcription regulator | chr1:2381612-2386089 FORWARD
AT1G07810	-	+	-	-	-	-	GO:0070588.calcium ion transmembrane transport;GO:0016020.membrane;GO:0015662.ATPase activity. coupled to transmembrane movement of ions. phosphorylative mechanism;GO:0008152.metabolic process;GO:0005524.ATP binding;GO:0005388.calcium-transporting ATPase activity;GO:0006812.cation transport;GO:0003824.catalytic activity;GO:0006754.ATP biosynthetic process;GO:0046872.metal ion binding;GO:0016820.h…	ATECA1, ACA3, ECA1 | ECA1 (CALCIUM-TRANSPORTING ATPASE 1, ENDOPLASMIC RETICULUM-TYPE); calcium-transporting ATPase | chr1:2416262-2420754 FORWARD
AT1G07960	-	+	-	-	-	-	GO:0045454.cell redox homeostasis;	ATPDIL5-1 | ATPDIL5-1 (PDI-LIKE 5-1); thiol-disulfide exchange intermediate | chr1:2467158-2469136 FORWARD
AT1G08110	-	+	-	-	-	-	GO:0004462.lactoylglutathione lyase activity;GO:0046872.metal ion binding;GO:0016829.lyase activity;GO:0006950.response to stress;	lactoylglutathione lyase, putative / glyoxalase I, putative | chr1:2535326-2537927 FORWARD
AT1G08200	-	+	-	-	-	-	GO:0044237.cellular metabolic process;GO:0003824.catalytic activity;GO:0005488.binding;GO:0050662.coenzyme binding;	AXS2 | AXS2 (UDP-D-APIOSE/UDP-D-XYLOSE SYNTHASE 2) | chr1:2573845-2576711 REVERSE
AT1G08450	-	+	-	-	-	-	GO:0005788.endoplasmic reticulum lumen;GO:0006457.protein folding;GO:0046872.metal ion binding;GO:0005783.endoplasmic reticulum;GO:0005529.carbohydrate binding;GO:0051082.unfolded protein binding;GO:0005509.calcium ion binding;	CRT3 | CRT3 (CALRETICULIN 3); calcium ion binding | chr1:2667822-2671829 REVERSE
AT1G08480	-	+	-	-	-	-	-	similar to unknown [Populus trichocarpa] (GB:ABK92625.1) | chr1:2684237-2685624 FORWARD
AT1G08490	-	+	-	-	-	-	GO:0008152.metabolic process;GO:0003824.catalytic activity;GO:0031071.cysteine desulfurase activity;GO:0006534.cysteine metabolic process;GO:0009000.selenocysteine lyase activity;GO:0016829.lyase activity;GO:0016740.transferase activity;GO:0030170.pyridoxal phosphate binding;	ATSUFS, SUFS, ATCPNIFS, ATNFS2, CPNIFS | ATCPNIFS/ATNFS2/ATSUFS/CPNIFS/SUFS (CHLOROPLASTIC NIFS-LIKE CYSTEINE DESULFURASE); cysteine desulfurase/ selenocysteine lyase/ transaminase | chr1:2685662-2688598 REVERSE
AT1G08530	-	+	-	-	-	-	-	similar to unknown protein [Arabidopsis thaliana] (TAIR:AT5G09995.3); similar to unknown protein [Arabidopsis thaliana] (TAIR:AT5G09995.2); similar to unnamed protein product [Vitis vinifera] (GB:CAO70794.1) | chr1:2701229-2703094 FORWARD
AT1G08610	-	-	-	-	-	+	GO:0005488.binding;	pentatricopeptide (PPR) repeat-containing protein | chr1:2733791-2735470 REVERSE
AT1G08620	-	-	-	+	-	-	GO:0005634.nucleus;GO:0003677.DNA binding;	transcription factor jumonji (jmj) family protein / zinc finger (C5HC2 type) family protein | chr1:2737557-2743727 FORWARD
AT1G08660	-	+	-	-	-	-	GO:0006486.protein glycosylation;GO:0030173.integral to Golgi membrane;GO:0008373.sialyltransferase activity;GO:0016740.transferase activity;	glycosyl transferase family 29 protein / sialyltransferase family protein | chr1:2757044-2759797 REVERSE
AT1G08680	-	+	-	-	-	-	GO:0032312.regulation of ARF GTPase activity;GO:0008060.ARF GTPase activator activity;GO:0008270.zinc ion binding;	AGD14, ZIGA4 | ZIGA4 (ARF GAP-LIKE ZINC FINGER-CONTAINING PROTEIN ZIGA4); DNA binding | chr1:2762593-2768970 FORWARD
AT1G08750	-	+	-	-	-	-	GO:0006508.proteolysis;GO:0004197.cysteine-type endopeptidase activity;	GPI-anchor transamidase, putative | chr1:2801070-2804540 FORWARD
AT1G08780	-	+	-	-	-	-	GO:0016272.prefoldin complex;GO:0006457.protein folding;GO:0051082.unfolded protein binding;GO:0051087.chaperone binding;	ABI3 | ABI3 (ABI3-INTERACTING PROTEIN 3); unfolded protein binding | chr1:2809781-2811194 REVERSE
AT1G08980	-	+	-	-	-	-	GO:0005515.protein binding;GO:0016787.hydrolase activity;GO:0016884.carbon-nitrogen ligase activity. with glutamine as amido-N-donor;GO:0005488.binding;GO:0009507.chloroplast;GO:0004040.amidase activity;	Fatty Acid Amide Hydrolase |
AT1G09020	-	+	-	-	-	-	GO:0016310.phosphorylation;GO:0008152.metabolic process;GO:0016301.kinase activity;GO:0003824.catalytic activity;	ATSNF4, SNF4 | SNF4 (Sucrose NonFermenting 4) | chr1:2899917-2904818 REVERSE
AT1G09060	-	+	-	-	-	-	GO:0046872.metal ion binding;GO:0008270.zinc ion binding;	transcription factor jumonji (jmjC) domain-containing protein | chr1:2921067-2925726 REVERSE
AT1G09330	-	+	-	-	-	-	GO:0016020.membrane;GO:0005794.Golgi apparatus;GO:0016021.integral to membrane;GO:0000139.Golgi membrane;	Identical to Uncharacterized FAM18-like protein At1g09330 [Arabidopsis Thaliana] (GB:Q8LEK2;GB:Q9ZPZ2); similar to unknown [Populus trichocarpa x Populus deltoides] (GB:ABK96699.1); contains InterPro domain Protein of unknown function DUF846, eukaryotic; (InterPro:IPR008564) | chr1:3012764-3015093 REVERSE
AT1G09420	-	+	-	-	-	-	GO:0006006.glucose metabolic process;GO:0055114.oxidation-reduction process;GO:0005488.binding;GO:0004345.glucose-6-phosphate dehydrogenase activity;GO:0050661.NADP binding;GO:0005975.carbohydrate metabolic process;GO:0009536.plastid;GO:0016491.oxidoreductase activity;GO:0009507.chloroplast;	glucose-6-phosphate dehydrogenase
AT1G09430	-	+	-	-	-	-	GO:0008152.metabolic process;GO:0005524.ATP binding;GO:0003824.catalytic activity;GO:0016874.ligase activity;	ATP Citrate Lyase A subunit | ACLA-3
AT1G09570	-	-	-	-	-	+	GO:0016020.membrane;GO:0008020.G-protein coupled photoreceptor activity;GO:0005524.ATP binding;GO:0006355.regulation of transcription. DNA-dependent;GO:0004673.protein histidine kinase activity;GO:0017006.protein-tetrapyrrole linkage;GO:0009585.red. far-red light phototransduction;GO:0000160.two-component signal transduction system (phosphorelay);GO:0050896.response to stimulus;GO:0004871.signal …	FHY2, FRE1, HY8, PHYA | PHYA (PHYTOCHROME A); G-protein coupled photoreceptor/ signal transducer | chr1:3095258-3100359 REVERSE
AT1G09580	-	+	-	-	-	-	GO:0016020.membrane;GO:0006810.transport;GO:0045055.regulated secretory pathway;GO:0005793.endoplasmic reticulum-Golgi intermediate compartment;GO:0042470.melanosome;GO:0048199.vesicle targeting. to. from or within Golgi;GO:0016192.vesicle-mediated transport;GO:0000139.Golgi membrane;GO:0005794.Golgi apparatus;GO:0016021.integral to membrane;GO:0015031.protein transport;	emp24/gp25L/p24 family protein | chr1:3104590-3106292 FORWARD
AT1G09630	-	+	-	-	-	-	GO:0016020.membrane;GO:0016787.hydrolase activity;GO:0007264.small GTPase mediated signal transduction;GO:0000166.nucleotide binding;GO:0005525.GTP binding;GO:0005886.plasma membrane;GO:0015031.protein transport;	ATRABA2A, ATRAB11C | ATRAB11C (ARABIDOPSIS RAB GTPASE HOMOLOG A2A); GTP binding | chr1:3118205-3119710 REVERSE
AT1G09795	-	+	-	-	-	-	GO:0000287.magnesium ion binding;GO:0003879.ATP phosphoribosyltransferase activity;GO:0000105.histidine biosynthetic process;GO:0005737.cytoplasm;	HISN1B, ATATP-PRT2 | ATATP-PRT2 (ATP PHOSPHORIBOSYL TRANSFERASE 2); ATP phosphoribosyltransferase | chr1:3173536-3176912 FORWARD
AT1G10130	-	+	-	-	-	-	GO:0016020.membrane;GO:0015662.ATPase activity. coupled to transmembrane movement of ions. phosphorylative mechanism;GO:0008152.metabolic process;GO:0005524.ATP binding;GO:0005388.calcium-transporting ATPase activity;GO:0006816.calcium ion transport;GO:0006812.cation transport;GO:0003824.catalytic activity;GO:0006754.ATP biosynthetic process;GO:0046872.metal ion binding;GO:0016820.hydrolase activ…	ATECA3, ECA3 | ECA3 (ENDOPLASMIC RETICULUM-TYPE CALCIUM-TRANSPORTING ATPASE 3); calcium-transporting ATPase/ calmodulin binding | chr1:3310932-3322215 FORWARD
AT1G10290	-	+	-	-	-	-	GO:0006184.GTP catabolic process;GO:0000166.nucleotide binding;GO:0005525.GTP binding;GO:0003924.GTPase activity;	DRP2A, ADL6 | ADL6 (DYNAMIN-LIKE PROTEIN 6) | chr1:3370560-3377465 FORWARD
AT1G10390	-	+	-	-	-	-	GO:0006810.transport;GO:0005643.nuclear pore;	nucleoporin family protein | chr1:3407025-3412844 REVERSE
AT1G10430	-	+	-	-	-	-	GO:0046872.metal ion binding;GO:0016787.hydrolase activity;GO:0004721.phosphoprotein phosphatase activity;GO:0005737.cytoplasm;	PP2A-2 | PP2A-2 (protein phosphatase 2a-2); protein serine/threonine phosphatase | chr1:3428479-3430634 REVERSE
AT1G10500	-	+	-	-	-	-	GO:0051537.2 iron. 2 sulfur cluster binding;GO:0042802.identical protein binding;GO:0005506.iron ion binding;GO:0051536.iron-sulfur cluster binding;GO:0016226.iron-sulfur cluster assembly;GO:0005198.structural molecule activity;GO:0009536.plastid;GO:0009507.chloroplast;	ATCPISCA | ATCPISCA (CHLOROPLAST-LOCALIZED ISCA-LIKE PROTEIN); structural molecule | chr1:3460001-3461486 REVERSE
AT1G10670	-	+	-	-	-	-	GO:0004775.succinate-CoA ligase (ADP-forming) activity;GO:0005524.ATP binding;GO:0016874.ligase activity;	ATP Citrate Lyase A subunit | ACLA-1
AT1G10740	-	+	-	-	-	-	-	Triacylglycerol Lipase (TAGL) |
AT1G10830	-	+	-	-	-	-	-	sodium symporter-related | chr1:3605577-3607494 REVERSE
AT1G10950	-	-	-	-	-	+	GO:0016021.integral to membrane;	endomembrane protein 70, putative | chr1:3659209-3663984 FORWARD
AT1G11090	-	+	-	-	-	-	GO:0016787.hydrolase activity;GO:0047372.acylglycerol lipase activity;	Monoacylglycerol Lipase (MAGL) |
AT1G11430	-	+	-	-	-	-	GO:0009536.plastid;GO:0009507.chloroplast;	plastid developmental protein DAG, putative | chr1:3847243-3849162 FORWARD
AT1G11750	-	+	-	-	-	-	GO:0004252.serine-type endopeptidase activity;GO:0005524.ATP binding;GO:0016787.hydrolase activity;GO:0008233.peptidase activity;GO:0006508.proteolysis;GO:0000166.nucleotide binding;GO:0005737.cytoplasm;GO:0008236.serine-type peptidase activity;	NCLPP1, NCLPP6, CLPP6 | CLPP6 (Clp protease proteolytic subunit 6); endopeptidase Clp | chr1:3967476-3969854 FORWARD
AT1G11870	-	+	-	-	-	-	GO:0005524.ATP binding;GO:0004828.serine-tRNA ligase activity;GO:0055114.oxidation-reduction process;GO:0006434.seryl-tRNA aminoacylation;GO:0005737.cytoplasm;GO:0016874.ligase activity;GO:0000166.nucleotide binding;GO:0016491.oxidoreductase activity;GO:0009507.chloroplast;GO:0020037.heme binding;GO:0009579.thylakoid;GO:0006979.response to oxidative stress;GO:0004601.peroxidase activity;GO:000641…	OVA7, SRS, AtSRS | AtSRS (OVULE ABORTION 7); serine-tRNA ligase | chr1:4003845-4006737 FORWARD
AT1G11890	-	+	-	-	-	-	GO:0016020.membrane;GO:0006810.transport;GO:0005783.endoplasmic reticulum;GO:0042470.melanosome;GO:0033116.endoplasmic reticulum-Golgi intermediate compartment membrane;GO:0000139.Golgi membrane;GO:0016192.vesicle-mediated transport;GO:0005794.Golgi apparatus;GO:0016021.integral to membrane;GO:0005789.endoplasmic reticulum membrane;GO:0015031.protein transport;	ATSEC22, SEC22 | SEC22 (secretion 22); transporter | chr1:4010778-4013124 FORWARD
AT1G11930	-	+	-	-	-	-	-	alanine racemase family protein | chr1:4028690-4030533 FORWARD
AT1G12050	-	+	-	-	-	-	GO:0009072.aromatic amino acid family metabolic process;GO:0016787.hydrolase activity;GO:0008152.metabolic process;GO:0004334.fumarylacetoacetase activity;GO:0003824.catalytic activity;	fumarylacetoacetase, putative | chr1:4072750-4076205 FORWARD
AT1G12310	-	+	-	-	-	-	GO:0005509.calcium ion binding;	calmodulin, putative | chr1:4187163-4188054 REVERSE
AT1G12390	-	+	-	-	-	-	GO:0016020.membrane;GO:0005622.intracellular;GO:0035556.intracellular signal transduction;	cornichon family protein | chr1:4220098-4221772 FORWARD
AT1G12410	-	+	-	-	-	-	GO:0004252.serine-type endopeptidase activity;GO:0005524.ATP binding;GO:0016787.hydrolase activity;GO:0008233.peptidase activity;GO:0006508.proteolysis;GO:0000166.nucleotide binding;GO:0005737.cytoplasm;GO:0008236.serine-type peptidase activity;	CLPP2, NCLPP2, CLPR2 | CLPR2 (Clp protease proteolytic subunit 2); endopeptidase Clp | chr1:4223028-4225122 FORWARD
AT1G12470	-	+	-	-	-	-	GO:0008270.zinc ion binding;	Pep3/Vps18/deep orange family protein | chr1:4251030-4257390 FORWARD
AT1G12520	-	+	-	-	-	-	GO:0006801.superoxide metabolic process;GO:0004784.superoxide dismutase activity;GO:0046872.metal ion binding;GO:0009536.plastid;GO:0005737.cytoplasm;GO:0055114.oxidation-reduction process;GO:0030001.metal ion transport;GO:0009507.chloroplast;	ATCCS, CCS1 | CCS1 (copper chaperone for superoxide dismutase 1); superoxide dismutase copper chaperone | chr1:4267104-4268924 REVERSE
AT1G12780	-	+	-	-	-	-	GO:0016853.isomerase activity;GO:0016857.racemase and epimerase activity. acting on carbohydrates and derivatives;GO:0003824.catalytic activity;GO:0005488.binding;GO:0005975.carbohydrate metabolic process;GO:0006012.galactose metabolic process;GO:0044237.cellular metabolic process;GO:0003978.UDP-glucose 4-epimerase activity;GO:0050662.coenzyme binding;	UGE1 | UGE1 (UDP-D-GLUCOSE/UDP-D-GALACTOSE 4-EPIMERASE 1); UDP-glucose 4-epimerase/ protein dimerization | chr1:4355924-4358326 REVERSE
AT1G12840	-	+	-	-	-	-	GO:0016020.membrane;GO:0006810.transport;GO:0006811.ion transport;GO:0005773.vacuole;GO:0005774.vacuolar membrane;GO:0015991.ATP hydrolysis coupled proton transport;GO:0016787.hydrolase activity;GO:0016820.hydrolase activity. acting on acid anhydrides. catalyzing transmembrane movement of substances;GO:0033180.proton-transporting V-type ATPase. V1 domain;GO:0005886.plasma membrane;GO:0015992.prot…	ATVHA-C, DET3 | DET3 (DE-ETIOLATED 3) | chr1:4375513-4378512 FORWARD
AT1G12910	-	-	-	-	-	+	-	ATAN11 | ATAN11 (ANTHOCYANIN11); nucleotide binding | chr1:4394895-4396289 REVERSE
AT1G13120	-	-	-	-	-	+	GO:0016973.poly(A)+ mRNA export from nucleus;GO:0005643.nuclear pore;	EMB1745 | EMB1745 (EMBRYO DEFECTIVE 1745) | chr1:4469179-4473211 REVERSE
AT1G13170	-	+	-	-	-	-	-	oxysterol-binding family protein | chr1:4488622-4492578 REVERSE
AT1G13270	-	+	-	-	-	-	GO:0046872.metal ion binding;GO:0016787.hydrolase activity;GO:0008233.peptidase activity;GO:0006508.proteolysis;GO:0004177.aminopeptidase activity;GO:0009987.cellular process;GO:0008235.metalloexopeptidase activity;	MAP1B, MAP1C | MAP1C (METHIONINE AMINOPEPTIDASE 1B); metalloexopeptidase | chr1:4544950-4547309 FORWARD
AT1G13360	-	+	-	-	-	-	-	similar to unknown protein [Arabidopsis thaliana] (TAIR:AT3G25870.1); similar to unknown [Populus trichocarpa] (GB:ABK92948.1) | chr1:4576954-4577890 REVERSE
AT1G13380	-	+	-	-	-	-	-	similar to unknown protein [Arabidopsis thaliana] (TAIR:AT4G27435.1); similar to unnamed protein product [Vitis vinifera] (GB:CAO42142.1); contains InterPro domain Protein of unknown function DUF1218 (InterPro:IPR009606) | chr1:4589068-4590420 REVERSE
AT1G13560	-	+	-	-	-	-	GO:0016020.membrane;GO:0008654.phospholipid biosynthetic process;GO:0016780.phosphotransferase activity. for other substituted phosphate groups;GO:0016740.transferase activity;	Diacylglycerol Cholinephosphotransferase |
AT1G13580	-	+	-	-	-	-	GO:0016020.membrane;GO:0005783.endoplasmic reticulum;GO:0016021.integral to membrane;GO:0005789.endoplasmic reticulum membrane;GO:0008610.lipid biosynthetic process;	Ceramide Synthase | LAG13
AT1G13700	-	+	-	-	-	-	GO:0006098.pentose-phosphate shunt;GO:0016787.hydrolase activity;GO:0017057.6-phosphogluconolactonase activity;GO:0005975.carbohydrate metabolic process;	6-phosphogluconolactonase
AT1G13980	+	-	-	-	-	-	GO:0032012.regulation of ARF protein signal transduction;GO:0005622.intracellular;GO:0005086.ARF guanyl-nucleotide exchange factor activity;GO:0005488.binding;	VAN7, EMB30, GN | GN (GNOM) | chr1:4788556-4794651 FORWARD
AT1G14290	-	+	-	-	-	-	GO:0000254.C-4 methylsterol oxidase activity;GO:0005506.iron ion binding;GO:0006633.fatty acid biosynthetic process;GO:0055114.oxidation-reduction process;GO:0016491.oxidoreductase activity;	Sphingobase C4-Hydroxylase | SBH2
AT1G14300	-	+	-	-	-	-	GO:0005488.binding;	binding | chr1:4882371-4884786 REVERSE
AT1G14570	-	+	-	-	-	-	GO:0006511.ubiquitin-dependent protein catabolic process;GO:0031625.ubiquitin protein ligase binding;GO:0031461.cullin-RING ubiquitin ligase complex;	UBX domain-containing protein | chr1:4983530-4987370 FORWARD
AT1G14740	-	+	-	-	-	-	-	similar to unknown protein [Arabidopsis thaliana] (TAIR:AT3G63500.2); similar to unknown protein [Arabidopsis thaliana] (TAIR:AT3G63500.1); similar to unnamed protein product [Vitis vinifera] (GB:CAO42402.1); contains InterPro domain Protein of unknown function DUF1423, plant (InterPro:IPR004082) | chr1:5075208-5077786 REVERSE
AT1G14850	+	-	-	-	-	-	GO:0005643.nuclear pore;GO:0006913.nucleocytoplasmic transport;GO:0017056.structural constituent of nuclear pore;	NUP155 | NUP155 (Nucleoporin 155) | chr1:5116691-5123254 REVERSE
AT1G14990	-	+	-	-	-	-	-	similar to hypothetical protein [Oryza sativa (japonica cultivar-group)] (GB:BAB92466.1) | chr1:5167142-5168238 REVERSE
AT1G15500	-	+	-	-	-	-	GO:0016020.membrane;GO:0006810.transport;GO:0005524.ATP binding;GO:0005471.ATP:ADP antiporter activity;GO:0000166.nucleotide binding;GO:0016021.integral to membrane;GO:0009536.plastid;GO:0005886.plasma membrane;GO:0031969.chloroplast membrane;GO:0009507.chloroplast;	NUCLEOTIDE TRANSPORTER 1
AT1G15750	+	-	-	-	-	-	-	WSIP1, TPL | TPL/WSIP1 (WUS-INTERACTING PROTEIN 1); protein binding | chr1:5414812-5420625 REVERSE
AT1G15860	-	+	-	-	-	-	GO:0005509.calcium ion binding;	calcium ion binding | chr1:5455050-5456926 FORWARD
AT1G16270	-	+	-	-	-	-	GO:0016310.phosphorylation;GO:0004715.non-membrane spanning protein tyrosine kinase activity;GO:0005524.ATP binding;GO:0016301.kinase activity;GO:0006468.protein phosphorylation;GO:0004674.protein serine/threonine kinase activity;GO:0000166.nucleotide binding;GO:0004672.protein kinase activity;GO:0016740.transferase activity;GO:0016772.transferase activity. transferring phosphorus-containing grou…	protein kinase family protein | chr1:5563884-5568362 FORWARD
AT1G16280	-	+	-	-	-	-	GO:0016787.hydrolase activity;GO:0005524.ATP binding;GO:0000166.nucleotide binding;GO:0004386.helicase activity;GO:0008026.ATP-dependent helicase activity;GO:0003676.nucleic acid binding;	DEAD/DEAH box helicase, putative | chr1:5568476-5570481 REVERSE
AT1G16300	-	+	-	-	-	-	GO:0016620.oxidoreductase activity. acting on the aldehyde or oxo group of donors. NAD or NADP as acceptor;GO:0006006.glucose metabolic process;GO:0006096.glycolysis;GO:0051287.NAD binding;GO:0005737.cytoplasm;GO:0055114.oxidation-reduction process;GO:0005488.binding;GO:0008943.glyceraldehyde-3-phosphate dehydrogenase activity;GO:0016491.oxidoreductase activity;GO:0004365.glyceraldehyde-3-phospha…	glyceraldehyde-3-phosphate dehydrogenase C-2 Plastid isoform
AT1G16560	-	+	-	-	-	-	GO:0016020.membrane;GO:0006506.GPI anchor biosynthetic process;GO:0031227.intrinsic to endoplasmic reticulum membrane;GO:0016788.hydrolase activity. acting on ester bonds;GO:0006505.GPI anchor metabolic process;GO:0000139.Golgi membrane;GO:0005794.Golgi apparatus;GO:0016021.integral to membrane;	Per1-like family protein | chr1:5668406-5670701 FORWARD
AT1G16570	-	+	-	-	-	-	-	glycosyl transferase family 1 protein | chr1:5670570-5673593 REVERSE
AT1G16810	-	+	-	-	-	-	GO:0047598.7-dehydrocholesterol reductase activity;GO:0016020.membrane;GO:0016628.oxidoreductase activity. acting on the CH-CH group of donors. NAD or NADP as acceptor;GO:0055114.oxidation-reduction process;GO:0016491.oxidoreductase activity;	similar to CGI-144-like protein [Solanum lycopersicum] (GB:CAC81814.1); similar to Os02g0727500 [Oryza sativa (japonica cultivar-group)] (GB:NP_001047997.1); contains InterPro domain Protein of unknown function DUF1754, eukaryotic (InterPro:IPR013865) | chr1:5755581-5756888 FORWARD
AT1G16970	-	+	-	-	-	-	GO:0005958.DNA-dependent protein kinase-DNA ligase 4 complex;GO:0005634.nucleus;GO:0003677.DNA binding;GO:0004386.helicase activity;GO:0006303.double-strand break repair via nonhomologous end joining;GO:0005488.binding;GO:0004003.ATP-dependent DNA helicase activity;GO:0003676.nucleic acid binding;	KU70, ATKU70 | ATKU70/KU70 (ARABIDOPSIS THALIANA KU70 HOMOLOG); double-stranded DNA binding / protein binding | chr1:5800760-5805792 REVERSE
AT1G17160	-	+	-	-	-	-	GO:0016310.phosphorylation;GO:0005524.ATP binding;GO:0016301.kinase activity;GO:0016773.phosphotransferase activity. alcohol group as acceptor;GO:0005737.cytoplasm;GO:0000166.nucleotide binding;GO:0005975.carbohydrate metabolic process;GO:0004747.ribokinase activity;GO:0016740.transferase activity;GO:0006014.D-ribose metabolic process;	pfkB-type carbohydrate kinase family protein | chr1:5867628-5869349 FORWARD
AT1G17210	+	-	-	-	-	-	GO:0005634.nucleus;GO:0005622.intracellular;GO:0008270.zinc ion binding;	zinc ion binding | chr1:5880123-5884749 REVERSE
AT1G17370	-	-	-	-	-	+	GO:0000166.nucleotide binding;GO:0003676.nucleic acid binding;	UBP1B | UBP1B (OLIGOURIDYLATE BINDING PROTEIN 1B); mRNA 3'-UTR binding | chr1:5951535-5955030 REVERSE
AT1G17420	-	+	-	-	-	-	GO:0016702.oxidoreductase activity. acting on single donors with incorporation of molecular oxygen. incorporation of two atoms of oxygen;GO:0005506.iron ion binding;GO:0055114.oxidation-reduction process;GO:0046872.metal ion binding;GO:0006633.fatty acid biosynthetic process;GO:0031408.oxylipin biosynthetic process;GO:0008610.lipid biosynthetic process;GO:0016165.lipoxygenase activity;GO:0016491.…	Lipoxygenase |
AT1G17720	+	-	-	-	-	-	-	ATB BETA (Arabidopsis thaliana serine/threonine protein phosphatase 2A 55 kDa regulatory subunit B beta isofor); nucleotide binding | chr1:6093201-6098376 REVERSE
AT1G17890	-	+	-	-	-	-	GO:0009877.nodulation;GO:0003824.catalytic activity;GO:0055114.oxidation-reduction process;GO:0050577.GDP-L-fucose synthase activity;GO:0005488.binding;GO:0042350.GDP-L-fucose biosynthetic process;GO:0044237.cellular metabolic process;GO:0050662.coenzyme binding;GO:0016491.oxidoreductase activity;	GER2 | GER2; catalytic | chr1:6154261-6155745 REVERSE
AT1G18190	-	+	-	-	-	-	-	GC2 | GC2 (GOLGIN CANDIDATE 2) | chr1:6257844-6261450 REVERSE
AT1G18270	-	+	-	-	-	-	GO:0016616.oxidoreductase activity. acting on the CH-OH group of donors. NAD or NADP as acceptor;GO:0008152.metabolic process;GO:0004616.phosphogluconate dehydrogenase (decarboxylating) activity;GO:0008442.3-hydroxyisobutyrate dehydrogenase activity;GO:0003824.catalytic activity;GO:0055114.oxidation-reduction process;GO:0005488.binding;GO:0006098.pentose-phosphate shunt;GO:0016832.aldehyde-lyase …	fructose-bisphosphate aldolase
AT1G18340	-	+	-	-	-	-	GO:0006281.DNA repair;GO:0006355.regulation of transcription. DNA-dependent;GO:0000439.core TFIIH complex;	basal transcription factor complex subunit-related | chr1:6311476-6313924 REVERSE
AT1G18560	+	-	-	-	-	-	GO:0003677.DNA binding;GO:0046983.protein dimerization activity;GO:0003676.nucleic acid binding;	hAT dimerisation domain-containing protein / BED zinc finger domain-containing protein / transposase-related | chr1:6385798-6388073 FORWARD
AT1G18640	-	+	-	-	-	-	GO:0000287.magnesium ion binding;GO:0008652.cellular amino acid biosynthetic process;GO:0008152.metabolic process;GO:0004647.phosphoserine phosphatase activity;GO:0003824.catalytic activity;GO:0016791.phosphatase activity;GO:0006563.L-serine metabolic process;GO:0046872.metal ion binding;GO:0016787.hydrolase activity;GO:0005509.calcium ion binding;GO:0006564.L-serine biosynthetic process;GO:00163…	PSP | PSP (3-PHOSPHOSERINE PHOSPHATASE) | chr1:6416349-6418682 REVERSE
AT1G18800	-	+	-	-	-	-	GO:0005634.nucleus;GO:0006334.nucleosome assembly;GO:0005488.binding;	NRP2 | NRP2 (NAP1-RELATED PROTEIN 2); DNA binding / chromatin binding / histone binding | chr1:6481104-6483587 REVERSE
AT1G19110	+	-	-	-	-	-	-	inter-alpha-trypsin inhibitor heavy chain-related | chr1:6602117-6605899 FORWARD
AT1G19250	-	-	-	-	-	+	GO:0050661.NADP binding;GO:0050660.flavin adenine dinucleotide binding;GO:0004499.N.N-dimethylaniline monooxygenase activity;GO:0004497.monooxygenase activity;GO:0055114.oxidation-reduction process;GO:0016491.oxidoreductase activity;GO:0031227.intrinsic to endoplasmic reticulum membrane;	FMO1 | FMO1 (FLAVIN-DEPENDENT MONOOXYGENASE 1); monooxygenase | chr1:6650520-6653069 REVERSE
AT1G19360	-	+	-	-	-	-	GO:0005783.endoplasmic reticulum;	similar to RRA2 (REDUCED RESIDUAL ARABINOSE 2) [Arabidopsis thaliana] (TAIR:AT1G75110.1); similar to unnamed protein product [Vitis vinifera] (GB:CAO61198.1); contains InterPro domain Reticulon; (InterPro:IPR003388) | chr1:6690447-6692468 REVERSE
AT1G19430	-	+	-	-	-	-	GO:0008168.methyltransferase activity;GO:0032259.methylation;	dehydration-responsive protein-related | chr1:6724564-6728031 REVERSE
AT1G19440	-	-	-	-	-	+	GO:0016020.membrane;GO:0008152.metabolic process;GO:0016740.transferase activity;GO:0016747.transferase activity. transferring acyl groups other than amino-acyl groups;GO:0006633.fatty acid biosynthetic process;GO:0003824.catalytic activity;GO:0008610.lipid biosynthetic process;	Ketoacyl-CoA Synthase | KCS4
AT1G19520	-	-	-	-	-	+	GO:0005488.binding;	NFD5 | NFD5 (NUCLEAR FUSION DEFECTIVE 5); transcription factor | chr1:6759956-6762769 FORWARD
AT1G19580	-	+	-	-	-	-	GO:0016740.transferase activity;	GAMMA CA1 | GAMMA CA1 (GAMMA CARBONIC ANHYDRASE 1); carbonate dehydratase | chr1:6774754-6777447 FORWARD
AT1G19600	-	+	-	-	-	-	GO:0016310.phosphorylation;GO:0016301.kinase activity;	pfkB-type carbohydrate kinase family protein | chr1:6778979-6781164 FORWARD
AT1G19640	-	+	-	-	-	-	GO:0008168.methyltransferase activity;GO:0005506.iron ion binding;GO:0005737.cytoplasm;GO:0055114.oxidation-reduction process;GO:0016705.oxidoreductase activity. acting on paired donors. with incorporation or reduction of molecular oxygen;GO:0006633.fatty acid biosynthetic process;GO:0031408.oxylipin biosynthetic process;GO:0032259.methylation;GO:0008610.lipid biosynthetic process;GO:0016491.oxid…	Jasmonic Acid Carboxyl Methyltransferase |
AT1G19800	-	+	-	-	-	-	GO:0016020.membrane;GO:0006810.transport;GO:0016021.integral to membrane;GO:0009536.plastid;GO:0005886.plasma membrane;GO:0031969.chloroplast membrane;GO:0009507.chloroplast;	Permease-like Protein of Inner Chloroplast Envelope | TGD1
AT1G19860	-	+	-	-	-	-	GO:0008270.zinc ion binding;GO:0003676.nucleic acid binding;	zinc finger (CCCH-type) family protein | chr1:6891420-6894727 REVERSE
AT1G19920	-	+	-	-	-	-	GO:0000103.sulfate assimilation;GO:0004781.sulfate adenylyltransferase (ATP) activity;	ASA1, APS2 | APS2 (ATP SULFURYLASE PRECURSOR) | chr1:6914604-6916796 REVERSE
AT1G20110	-	+	-	-	-	-	GO:0046872.metal ion binding;	zinc finger (FYVE type) family protein | chr1:6971476-6974826 FORWARD
AT1G20270	-	+	-	-	-	-	GO:0006097.glyoxylate cycle;GO:0008152.metabolic process;GO:0051536.iron-sulfur cluster binding;GO:0005737.cytoplasm;GO:0003994.aconitate hydratase activity;GO:0046872.metal ion binding;GO:0016829.lyase activity;GO:0051539.4 iron. 4 sulfur cluster binding;GO:0052632.citrate hydro-lyase (cis-aconitate-forming) activity;GO:0052633.isocitrate hydro-lyase (cis-aconitate-forming) activity;	oxidoreductase, 2OG-Fe(II) oxygenase family protein | chr1:7020739-7023057 REVERSE
AT1G20575	-	+	-	-	-	-	GO:0005783.endoplasmic reticulum;GO:0016757.transferase activity. transferring glycosyl groups;GO:0004582.dolichyl-phosphate beta-D-mannosyltransferase activity;GO:0016740.transferase activity;	dolichyl-phosphate beta-D-mannosyltransferase, putative / dolichol-phosphate mannosyltransferase, putative / mannose-P-dolichol synthase, putative | chr1:7126762-7128735 REVERSE
AT1G20770	-	+	-	-	-	-	-	similar to hypothetical protein [Vitis vinifera] (GB:CAN80128.1) | chr1:7215004-7216730 REVERSE
AT1G20960	+	-	-	-	-	-	GO:0016787.hydrolase activity;GO:0005524.ATP binding;GO:0000166.nucleotide binding;GO:0017111.nucleoside-triphosphatase activity;GO:0004386.helicase activity;GO:0008026.ATP-dependent helicase activity;GO:0003676.nucleic acid binding;	EMB1507 | EMB1507 (EMBRYO DEFECTIVE 1507); ATP-dependent helicase | chr1:7301737-7310202 REVERSE
AT1G20980	+	-	-	-	-	-	-	FBR6, SPL1R2, ATSPL14, SPL14 | SPL14 (SQUAMOSA PROMOTER BINDING PROTEIN-LIKE 14); DNA binding / transcription factor | chr1:7324577-7329374 FORWARD
AT1G21380	-	+	-	-	-	-	GO:0006886.intracellular protein transport;GO:0005622.intracellular;	VHS domain-containing protein / GAT domain-containing protein | chr1:7485625-7488702 REVERSE
AT1G21450	-	-	-	-	-	+	GO:0006355.regulation of transcription. DNA-dependent;GO:0006351.transcription. DNA-dependent;	SCL1 | SCL1 (SCARECROW-LIKE 1); transcription factor | chr1:7508958-7511790 FORWARD
AT1G21720	-	+	-	-	-	-	GO:0004175.endopeptidase activity;GO:0005634.nucleus;GO:0051603.proteolysis involved in cellular protein catabolic process;GO:0008233.peptidase activity;GO:0004298.threonine-type endopeptidase activity;GO:0000502.proteasome complex;GO:0005737.cytoplasm;GO:0005839.proteasome core complex;GO:0016787.hydrolase activity;	PBC1 | PBC1 (20S proteasome beta subunit C1); peptidase | chr1:7626272-7628251 FORWARD
AT1G21780	-	+	-	-	-	-	-	BTB/POZ domain-containing protein | chr1:7652018-7654003 FORWARD
AT1G22370	-	+	-	-	-	-	GO:0047213.anthocyanidin 3-O-glucosyltransferase activity;GO:0016757.transferase activity. transferring glycosyl groups;GO:0008152.metabolic process;GO:0016758.transferase activity. transferring hexosyl groups;GO:0016740.transferase activity;	ATUGT85A5 | ATUGT85A5 (UDP-GLUCOSYL TRANSFERASE 85A5); transferase, transferring glycosyl groups | chr1:7898002-7899250 REVERSE
AT1G22450	-	+	-	-	-	-	GO:0004129.cytochrome-c oxidase activity;GO:0005739.mitochondrion;GO:0055114.oxidation-reduction process;GO:0016491.oxidoreductase activity;	ATCOX6B2, COX6B | COX6B (CYTOCHROME C OXIDASE 6B); cytochrome-c oxidase | chr1:7925110-7927267 FORWARD
AT1G22540	-	-	-	-	-	+	GO:0016020.membrane;GO:0006810.transport;GO:0006857.oligopeptide transport;GO:0016021.integral to membrane;GO:0005215.transporter activity;	proton-dependent oligopeptide transport (POT) family protein | chr1:7964031-7966425 FORWARD
AT1G22650	-	+	-	-	-	-	GO:0016787.hydrolase activity;GO:0008152.metabolic process;GO:0004575.sucrose alpha-glucosidase activity;GO:0004564.beta-fructofuranosidase activity;GO:0003824.catalytic activity;GO:0016798.hydrolase activity. acting on glycosyl bonds;	putative N-invertase
AT1G22770	+	-	-	-	-	-	-	FB, GI | GI (GIGANTEA); binding | chr1:8061833-8067705 FORWARD
AT1G22790	-	+	-	-	-	-	-	similar to unknown protein [Arabidopsis thaliana] (TAIR:AT1G34010.1); similar to hypothetical protein OsJ_002345 [Oryza sativa (japonica cultivar-group)] (GB:EAZ12520.1) | chr1:8069476-8071551 FORWARD
AT1G22940	-	-	-	-	-	+	GO:0000287.magnesium ion binding;GO:0016310.phosphorylation;GO:0004789.thiamine-phosphate diphosphorylase activity;GO:0008152.metabolic process;GO:0016301.kinase activity;GO:0003824.catalytic activity;GO:0009228.thiamine biosynthetic process;GO:0046872.metal ion binding;GO:0008972.phosphomethylpyrimidine kinase activity;GO:0016740.transferase activity;	TH-1, TH1 | TH1 (THIAMINE REQUIRING 1); catalytic/ phosphomethylpyrimidine kinase/ thiamin-phosphate diphosphorylase | chr1:8122328-8125057 FORWARD
AT1G23230	-	-	-	-	-	+	-	similar to hypothetical protein OsJ_007998 [Oryza sativa (japonica cultivar-group)] (GB:EAZ24515.1); similar to hypothetical protein OsI_008648 [Oryza sativa (indica cultivar-group)] (GB:EAY87415.1); similar to unnamed protein product [Vitis vinifera] (GB:CAO42343.1); contains domain SUBFAMILY NOT NAMED (PTHR12691:SF1); contains domain FAMILY NOT NAMED (PTHR12691) | chr1:8244429-8251730 FORWARD
AT1G23330	-	+	-	-	-	-	-	Triacylglycerol Lipase (TAGL) |
AT1G23890	-	+	-	-	-	-	-	NHL repeat-containing protein | chr1:8438755-8440855 REVERSE
AT1G24050	-	+	-	-	-	-	-	similar to unknown protein [Arabidopsis thaliana] (TAIR:AT1G70220.1); similar to unknown [Picea sitchensis] (GB:ABK26986.1); similar to Os02g0741900 [Oryza sativa (japonica cultivar-group)] (GB:NP_001048085.1); contains domain PTHR13542 (PTHR13542) | chr1:8506999-8508853 FORWARD
AT1G24706	+	-	-	-	-	-	GO:0016020.membrane;GO:0000155.two-component sensor activity;GO:0007165.signal transduction;GO:0000160.two-component signal transduction system (phosphorelay);	similar to putative THO complex 2 [Oryza sativa (japonica cultivar-group)] (GB:BAD87730.1); similar to hypothetical protein OsI_004810 [Oryza sativa (indica cultivar-group)] (GB:EAY76963.1); similar to predicted protein [Physcomitrella patens subsp. patens] (GB:EDQ69221.1); contains domain THO2 PROTEIN (PTHR21597) | chr1:8741926-8755544 FORWARD
AT1G25350	-	+	-	-	-	-	GO:0016876.ligase activity. forming aminoacyl-tRNA and related compounds;GO:0005524.ATP binding;GO:0004819.glutamine-tRNA ligase activity;GO:0005737.cytoplasm;GO:0016874.ligase activity;GO:0006425.glutaminyl-tRNA aminoacylation;GO:0000166.nucleotide binding;GO:0006418.tRNA aminoacylation for protein translation;GO:0043039.tRNA aminoacylation;GO:0006412.translation;GO:0004812.aminoacyl-tRNA ligase…	OVA9 | OVA9 (OVULE ABORTION 9); glutamine-tRNA ligase | chr1:8889097-8894245 REVERSE
AT1G25420	-	+	-	-	-	-	-	similar to unknown protein [Arabidopsis thaliana] (TAIR:AT1G34220.2); similar to unknown [Populus trichocarpa] (GB:ABK94695.1); similar to unnamed protein product [Vitis vinifera] (GB:CAO42146.1); contains InterPro domain Protein of unknown function DUF292, eukaryotic (InterPro:IPR005061) | chr1:8916046-8918219 FORWARD
AT1G25510	+	-	-	-	-	-	GO:0016787.hydrolase activity;GO:0008233.peptidase activity;GO:0006508.proteolysis;GO:0005576.extracellular region;GO:0004190.aspartic-type endopeptidase activity;	aspartyl protease family protein | chr1:8959173-8960835 REVERSE
AT1G25520	-	+	-	-	-	-	GO:0016020.membrane;GO:0016021.integral to membrane;	similar to unknown protein [Arabidopsis thaliana] (TAIR:AT1G68650.1); similar to unnamed protein product [Vitis vinifera] (GB:CAO42107.1); contains InterPro domain Protein of unknown function UPF0016; (InterPro:IPR001727) | chr1:8962112-8964551 FORWARD
AT1G25540	-	-	-	-	-	+	-	PFT1 | PFT1 (PHYTOCHROME AND FLOWERING TIME 1) | chr1:8969052-8974647 REVERSE
AT1G25682	-	+	-	-	-	-	-	cell cycle control protein-related | chr1:9002272-9004633 REVERSE
AT1G26355	-	+	-	-	-	-	-	SP1L1 | SP1L1 (SPIRAL1-LIKE1) | chr1:9117937-9118598 REVERSE
AT1G26550	-	+	-	-	-	-	GO:0006457.protein folding;GO:0005856.cytoskeleton;GO:0005759.mitochondrial matrix;GO:0005634.nucleus;GO:0003755.peptidyl-prolyl cis-trans isomerase activity;GO:0003677.DNA binding;GO:0016853.isomerase activity;GO:0003681.bent DNA binding;GO:0006364.rRNA processing;GO:0005737.cytoplasm;GO:0003690.double-stranded DNA binding;GO:0005730.nucleolus;GO:0005819.spindle;GO:0000413.protein peptidyl-proly…	peptidyl-prolyl cis-trans isomerase PPIC-type family protein | chr1:9171117-9172927 FORWARD
AT1G26640	-	+	-	-	-	-	GO:0016310.phosphorylation;GO:0008652.cellular amino acid biosynthetic process;GO:0016301.kinase activity;GO:0016740.transferase activity;	aspartate/glutamate/uridylate kinase family protein | chr1:9207375-9209889 REVERSE
AT1G26750	-	+	-	-	-	-	-	similar to unnamed protein product [Vitis vinifera] (GB:CAO68449.1); similar to hypothetical protein [Vitis vinifera] (GB:CAN72786.1) | chr1:9246774-9248261 FORWARD
AT1G26850	-	+	-	-	-	-	GO:0008168.methyltransferase activity;GO:0032259.methylation;	dehydration-responsive family protein | chr1:9300860-9304126 REVERSE
AT1G26880	-	+	-	-	-	-	GO:0005840.ribosome;GO:0030529.ribonucleoprotein complex;GO:0006412.translation;GO:0005622.intracellular;GO:0003735.structural constituent of ribosome;	60S ribosomal protein L34 (RPL34A) | chr1:9315370-9316716 REVERSE
AT1G26940	-	+	-	-	-	-	GO:0006457.protein folding;GO:0003755.peptidyl-prolyl cis-trans isomerase activity;GO:0016853.isomerase activity;GO:0000413.protein peptidyl-prolyl isomerization;GO:0042597.periplasmic space;	peptidyl-prolyl cis-trans isomerase cyclophilin-type family protein | chr1:9343113-9345132 FORWARD
AT1G27000	-	+	-	-	-	-	-	bZIP family transcription factor | chr1:9373913-9376707 FORWARD
AT1G27450	-	+	-	-	-	-	GO:0003999.adenine phosphoribosyltransferase activity;GO:0016757.transferase activity. transferring glycosyl groups;GO:0009116.nucleoside metabolic process;GO:0006168.adenine salvage;GO:0006166.purine ribonucleoside salvage;GO:0016740.transferase activity;GO:0005737.cytoplasm;	APT1, ATAPT1, APRT | APT1; adenine phosphoribosyltransferase | chr1:9531826-9534101 FORWARD
AT1G27530	-	+	-	-	-	-	-	similar to unknown [Populus trichocarpa] (GB:ABK94233.1); contains InterPro domain Protein of unknown function DUF1782 (InterPro:IPR014806); contains InterPro domain Ubiquitin-conjugating enzyme/RWD-like (InterPro:IPR016135) | chr1:9562578-9563950 REVERSE
AT1G27760	-	+	-	-	-	-	GO:0005488.binding;	interferon-related developmental regulator family protein / IFRD protein family | chr1:9668571-9671603 FORWARD
AT1G27840	-	+	-	-	-	-	GO:0004402.histone acetyltransferase activity;GO:0016740.transferase activity;GO:0016573.histone acetylation;	ATCSA-1 | ATCSA-1; nucleotide binding | chr1:9692995-9696399 REVERSE
AT1G27970	-	+	-	-	-	-	GO:0006810.transport;GO:0005622.intracellular;GO:0015031.protein transport;GO:0005737.cytoplasm;	NTF2B | NTF2B (NUCLEAR TRANSPORT FACTOR 2B); Ran GTPase binding / protein transporter | chr1:9746798-9748033 FORWARD
AT1G27980	-	+	-	-	-	-	GO:0008117.sphinganine-1-phosphate aldolase activity;GO:0019752.carboxylic acid metabolic process;GO:0016831.carboxy-lyase activity;GO:0016829.lyase activity;GO:0003824.catalytic activity;GO:0030170.pyridoxal phosphate binding;	Dihydrosphingosine Phosphate Lyase | DPL1
AT1G28120	-	+	-	-	-	-	GO:0008233.peptidase activity;GO:0019538.protein metabolic process;GO:0008242.omega peptidase activity;	Identical to Ubiquitin thioesterase otubain-like [Arabidopsis Thaliana] (GB:Q8LG98;GB:Q9C7E1); similar to otubain-like cysteine protease [Populus trichocarpa] (GB:ABU93349.1); contains InterPro domain Ovarian tumour, otubain (InterPro:IPR003323); contains InterPro domain Ubiquitin thioesterase Otubain (InterPro:IPR016615) | chr1:9812946-9815531 REVERSE
AT1G28150	-	+	-	-	-	-	-	Identical to UPF0426 protein At1g28150, chloroplast precursor [Arabidopsis Thaliana] (GB:Q9FZ89;GB:Q8LET5); similar to unknown [Populus trichocarpa] (GB:ABK94413.1) | chr1:9834930-9835891 REVERSE
AT1G28510	-	+	-	-	-	-	GO:0005739.mitochondrion;	similar to unknown protein [Arabidopsis thaliana] (TAIR:AT3G58150.1); similar to unnamed protein product [Vitis vinifera] (GB:CAO66379.1); contains InterPro domain Optic atrophy 3-like (InterPro:IPR010754) | chr1:10023862-10026281 FORWARD
AT1G28520	-	+	-	-	-	-	-	similar to unknown protein [Arabidopsis thaliana] (TAIR:AT2G42400.1); similar to unnamed protein product [Vitis vinifera] (GB:CAO66378.1); similar to unnamed protein product [Vitis vinifera] (GB:CAO69825.1); similar to hypothetical protein [Vitis vinifera] (GB:CAN71043.1) | chr1:10029136-10031976 FORWARD
AT1G29790	-	-	-	-	-	+	GO:0008168.methyltransferase activity;GO:0032259.methylation;	similar to (ARABIDOPSIS THALIANA RAS ASSOCIATED WITH DIABETES PROTEIN 3), methyltransferase [Arabidopsis thaliana] (TAIR:AT5G40830.1); similar to (ARABIDOPSIS THALIANA RAS ASSOCIATED WITH DIABETES PROTEIN 3), methyltransferase [Arabidopsis thaliana] (TAIR:AT5G40830.2); similar to hypothetical protein [Vitis vinifera] (GB:CAN63784.1); contains domain S-adenosyl-L-methionine-dependent methyltransfe…
AT1G29850	-	+	-	-	-	-	GO:0003677.DNA binding;GO:0006915.apoptotic process;	double-stranded DNA-binding family protein | chr1:10447738-10449930 FORWARD
AT1G29900	-	-	-	-	-	+	GO:0008652.cellular amino acid biosynthetic process;GO:0004087.carbamoyl-phosphate synthase (ammonia) activity;GO:0008152.metabolic process;GO:0005524.ATP binding;GO:0006526.arginine biosynthetic process;GO:0003824.catalytic activity;GO:0004088.carbamoyl-phosphate synthase (glutamine-hydrolyzing) activity;GO:0016874.ligase activity;GO:0006807.nitrogen compound metabolic process;GO:0046872.metal i…	CARB | CARB (CARBAMOYL PHOSPHATE SYNTHETASE B); ATP binding / carbamoyl-phosphate synthase | chr1:10468038-10472195 FORWARD
AT1G29950	-	+	-	-	-	-	GO:0005634.nucleus;GO:0006355.regulation of transcription. DNA-dependent;	transcription factor/ transcription regulator | chr1:10491682-10494582 FORWARD
AT1G29990	-	+	-	-	-	-	GO:0016272.prefoldin complex;GO:0006457.protein folding;GO:0051082.unfolded protein binding;	prefoldin, putative | chr1:10507577-10509082 FORWARD
AT1G30540	-	+	-	-	-	-	GO:0016310.phosphorylation;GO:0016301.kinase activity;	ATPase, BadF/BadG/BcrA/BcrD-type family | chr1:10816756-10819344 REVERSE
AT1G30630	-	+	-	-	-	-	GO:0030126.COPI vesicle coat;GO:0006890.retrograde vesicle-mediated transport. Golgi to ER;GO:0005198.structural molecule activity;GO:0005488.binding;	coatomer protein epsilon subunit family protein / COPE family protein | chr1:10858280-10860243 REVERSE
AT1G30680	-	-	-	-	-	+	GO:0005524.ATP binding;GO:0006260.DNA replication;GO:0003678.DNA helicase activity;	toprim domain-containing protein | chr1:10881579-10886407 FORWARD
AT1G31190	-	+	-	-	-	-	GO:0046872.metal ion binding;GO:0004437.inositol or phosphatidylinositol phosphatase activity;GO:0016787.hydrolase activity;GO:0008934.inositol monophosphate 1-phosphatase activity;	inositol monophosphatase family protein | chr1:11144753-11146911 FORWARD
AT1G31340	-	+	-	-	-	-	GO:0005634.nucleus;GO:0005737.cytoplasm;	NEDD8, ATRUB1, RUB1 | RUB1 (RELATED TO UBIQUITIN 1) | chr1:11217826-11219439 REVERSE
AT1G31420	-	+	-	-	-	-	GO:0016020.membrane;GO:0016310.phosphorylation;GO:0005524.ATP binding;GO:0016301.kinase activity;GO:0004872.receptor activity;GO:0006468.protein phosphorylation;GO:0004674.protein serine/threonine kinase activity;GO:0000166.nucleotide binding;GO:0004672.protein kinase activity;GO:0016021.integral to membrane;GO:0016740.transferase activity;GO:0016772.transferase activity. transferring phosphorus-…	leucine-rich repeat transmembrane protein kinase, putative | chr1:11249599-11253860 FORWARD
AT1G31480	-	+	-	-	-	-	GO:0046872.metal ion binding;	Phospholipase A1 |
AT1G31730	-	+	-	-	-	-	GO:0006886.intracellular protein transport;GO:0030117.membrane coat;GO:0005488.binding;GO:0016192.vesicle-mediated transport;	epsilon-adaptin, putative | chr1:11359623-11364269 FORWARD
AT1G31780	-	+	-	-	-	-	-	similar to unknown [Populus trichocarpa] (GB:ABK94646.1); similar to unnamed protein product [Vitis vinifera] (GB:CAO63439.1); similar to Hypothetical protein [Oryza sativa (japonica cultivar-group)] (GB:AAN52749.1); contains InterPro domain Conserved oligomeric complex COG6 (InterPro:IPR010490) | chr1:11391208-11394729 FORWARD
AT1G31910	-	+	-	-	-	-	GO:0016310.phosphorylation;GO:0005524.ATP binding;GO:0016301.kinase activity;GO:0000166.nucleotide binding;GO:0016740.transferase activity;GO:0004631.phosphomevalonate kinase activity;	GHMP kinase family protein | chr1:11457106-11461805 FORWARD
AT1G31930	-	+	-	-	-	-	GO:0007186.G-protein coupled receptor signaling pathway;GO:0046872.metal ion binding;GO:0007165.signal transduction;GO:0000166.nucleotide binding;GO:0019001.guanyl nucleotide binding;GO:0005525.GTP binding;GO:0004871.signal transducer activity;GO:0006471.protein ADP-ribosylation;	XLG3 | XLG3 (EXTRA-LARGE GTP-BINDING PROTEIN 3); signal transducer | chr1:11465029-11469145 FORWARD
AT1G32050	-	+	-	-	-	-	GO:0030658.transport vesicle membrane;GO:0016020.membrane;GO:0006810.transport;GO:0031410.cytoplasmic vesicle;GO:0016021.integral to membrane;GO:0005886.plasma membrane;GO:0015031.protein transport;	secretory carrier membrane protein (SCAMP) family protein | chr1:11528425-11531261 FORWARD
AT1G32210	-	+	-	-	-	-	GO:0016020.membrane;GO:0016757.transferase activity. transferring glycosyl groups;GO:0004579.dolichyl-diphosphooligosaccharide-protein glycotransferase activity;GO:0016021.integral to membrane;GO:0016740.transferase activity;GO:0006915.apoptotic process;	ATDAD1 | ATDAD1 (DEFENDER AGAINST APOPTOTIC DEATH 1) | chr1:11605837-11607748 REVERSE
AT1G32220	-	+	-	-	-	-	GO:0044237.cellular metabolic process;GO:0003824.catalytic activity;GO:0005488.binding;GO:0050662.coenzyme binding;	binding / catalytic/ coenzyme binding | chr1:11607834-11609713 FORWARD
AT1G32400	-	+	-	-	-	-	GO:0016020.membrane;GO:0016021.integral to membrane;	TOM2A | TOM2A (TOBAMOVIRUS MULTIPLICATION 2A) | chr1:11689086-11691511 REVERSE
AT1G32410	-	+	-	-	-	-	-	vacuolar protein sorting 55 family protein / VPS55 family protein | chr1:11693812-11695546 FORWARD
AT1G32550	-	+	-	-	-	-	GO:0006810.transport;GO:0009055.electron carrier activity;GO:0051537.2 iron. 2 sulfur cluster binding;GO:0022900.electron transport chain;GO:0046872.metal ion binding;GO:0005515.protein binding;GO:0051536.iron-sulfur cluster binding;	ferredoxin family protein | chr1:11771746-11774167 REVERSE
AT1G32750	-	+	-	-	-	-	GO:0006413.translational initiation;GO:0003743.translation initiation factor activity;GO:0008270.zinc ion binding;GO:0016740.transferase activity;GO:0003676.nucleic acid binding;	TAF1, HAF1, HAC13, GTD1, HAF01 | HAF01 (HISTONE ACETYLTRANSFERASE OF THE TAFII250 FAMILY 1); DNA binding | chr1:11846227-11856241 REVERSE
AT1G32790	-	+	-	-	-	-	GO:0000166.nucleotide binding;GO:0003676.nucleic acid binding;	CID11 | CID11; RNA binding / protein binding | chr1:11874907-11877367 REVERSE
AT1G33490	-	+	-	-	-	-	-	similar to unknown protein [Arabidopsis thaliana] (TAIR:AT4G10140.1); similar to unnamed protein product [Vitis vinifera] (GB:CAO44530.1) | chr1:12150670-12152374 REVERSE
AT1G33520	-	-	-	-	-	+	GO:0005622.intracellular;GO:0003676.nucleic acid binding;	MOS2 | MOS2 (MODIFIER OF SNC1, 2); RNA binding / nucleic acid binding / protein binding | chr1:12157136-12158933 REVERSE
AT1G33780	-	+	-	-	-	-	-	similar to unknown protein [Arabidopsis thaliana] (TAIR:AT3G29240.2); similar to unknown protein [Arabidopsis thaliana] (TAIR:AT3G29240.1); similar to hypothetical protein [Vitis vinifera] (GB:CAN64828.1); contains InterPro domain Protein of unknown function DUF179 (InterPro:IPR003774) | chr1:12244565-12246168 REVERSE
AT1G33970	-	+	-	-	-	-	GO:0005525.GTP binding;	avirulence-responsive protein, putative / avirulence induced gene protein, putative / AIG protein, putative | chr1:12349443-12351183 REVERSE
AT1G34220	-	+	-	-	-	-	GO:0045261.proton-transporting ATP synthase complex. catalytic core F(1);GO:0016020.membrane;GO:0006810.transport;GO:0009535.chloroplast thylakoid membrane;GO:0009579.thylakoid;GO:0006811.ion transport;GO:0015986.ATP synthesis coupled proton transport;GO:0006754.ATP biosynthetic process;GO:0009536.plastid;GO:0015992.proton transport;GO:0005886.plasma membrane;GO:0046933.hydrogen ion transporting …	similar to unknown protein [Arabidopsis thaliana] (TAIR:AT4G35730.1); similar to hypothetical protein [Carica papaya] (GB:ABS32229.1); contains InterPro domain Protein of unknown function DUF292, eukaryotic (InterPro:IPR005061) | chr1:12462827-12465978 REVERSE
AT1G34300	-	-	-	-	-	+	GO:0016310.phosphorylation;GO:0004715.non-membrane spanning protein tyrosine kinase activity;GO:0005524.ATP binding;GO:0016301.kinase activity;GO:0004872.receptor activity;GO:0005529.carbohydrate binding;GO:0006468.protein phosphorylation;GO:0004674.protein serine/threonine kinase activity;GO:0000166.nucleotide binding;GO:0004672.protein kinase activity;GO:0048544.recognition of pollen;GO:0016740…	lectin protein kinase family protein | chr1:12503384-12506026 FORWARD
AT1G34320	-	-	-	+	-	-	-	similar to unknown protein [Arabidopsis thaliana] (TAIR:AT5G08660.1); similar to Os05g0430300 [Oryza sativa (japonica cultivar-group)] (GB:NP_001055623.1); similar to unknown protein [Oryza sativa (japonica cultivar-group)] (GB:BAD82727.1); contains InterPro domain Protein of unknown function DUF668 (InterPro:IPR007700) | chr1:12520157-12524348 FORWARD
AT1G35190	-	+	-	-	-	-	GO:0016616.oxidoreductase activity. acting on the CH-OH group of donors. NAD or NADP as acceptor;GO:0051287.NAD binding;GO:0005737.cytoplasm;GO:0055114.oxidation-reduction process;GO:0005488.binding;GO:0006108.malate metabolic process;GO:0004473.malate dehydrogenase (oxaloacetate-decarboxylating) (NADP+) activity;GO:0016619.malate dehydrogenase (oxaloacetate-decarboxylating) activity;GO:0046872.m…	oxidoreductase, 2OG-Fe(II) oxygenase family protein | chr1:12890401-12892852 FORWARD
AT1G35220	-	+	-	-	-	-	-	similar to hypothetical protein OsI_001520 [Oryza sativa (indica cultivar-group)] (GB:EAY73673.1); similar to unnamed protein product [Vitis vinifera] (GB:CAO61671.1); similar to hypothetical protein OsJ_001411 [Oryza sativa (japonica cultivar-group)] (GB:EAZ11586.1) | chr1:12908892-12914780 FORWARD
AT1G35470	-	+	-	-	-	-	-	SPla/RYanodine receptor (SPRY) domain-containing protein | chr1:13051436-13054992 REVERSE
AT1G35620	-	+	-	-	-	-	GO:0015035.protein disulfide oxidoreductase activity;GO:0009055.electron carrier activity;GO:0006662.glycerol ether metabolic process;GO:0016853.isomerase activity;GO:0003756.protein disulfide isomerase activity;GO:0045454.cell redox homeostasis;	ATPDIL5-2 | ATPDIL5-2 (PDI-LIKE 5-2); thiol-disulfide exchange intermediate | chr1:13156346-13158445 FORWARD
AT1G36320	-	+	-	-	-	-	-	similar to unknown protein [Arabidopsis thaliana] (TAIR:AT4G37920.1); similar to unnamed protein product [Vitis vinifera] (GB:CAO61774.1) | chr1:13673026-13675310 FORWARD
AT1G36370	-	+	-	-	-	-	GO:0008168.methyltransferase activity;GO:0006730.one-carbon metabolic process;GO:0003824.catalytic activity;GO:0006563.L-serine metabolic process;GO:0004372.glycine hydroxymethyltransferase activity;GO:0006544.glycine metabolic process;GO:0005739.mitochondrion;GO:0016740.transferase activity;GO:0030170.pyridoxal phosphate binding;GO:0032259.methylation;	SHM7 | SHM7 (serine hydroxymethyltransferase 7); glycine hydroxymethyltransferase | chr1:13697254-13699851 REVERSE
AT1G36980	-	+	-	-	-	-	-	similar to unnamed protein product [Vitis vinifera] (GB:CAO61796.1); contains InterPro domain Protein of unknown function UPF0220 (InterPro:IPR007919) | chr1:14027469-14029382 FORWARD
AT1G42990	-	+	-	-	-	-	GO:0005634.nucleus;GO:0003677.DNA binding;GO:0006355.regulation of transcription. DNA-dependent;GO:0043565.sequence-specific DNA binding;GO:0006351.transcription. DNA-dependent;GO:0003700.sequence-specific DNA binding transcription factor activity;GO:0046983.protein dimerization activity;	ATBZIP60 | ATBZIP60 (BASIC REGION/LEUCINE ZIPPER MOTIF 60); DNA binding / transcription factor | chr1:16138292-16139903 REVERSE
AT1G43690	-	+	-	-	-	-	GO:0005634.nucleus;GO:0005509.calcium ion binding;GO:0006915.apoptotic process;	ubiquitin interaction motif-containing protein | chr1:16480687-16485277 FORWARD
AT1G43850	+	-	-	-	-	-	GO:0005634.nucleus;GO:0007275.multicellular organismal development;GO:0003712.transcription cofactor activity;	SEU | SEU (SEUSS); transcription cofactor | chr1:16619592-16624489 FORWARD
AT1G44170	-	+	-	-	-	-	GO:0016620.oxidoreductase activity. acting on the aldehyde or oxo group of donors. NAD or NADP as acceptor;GO:0008152.metabolic process;GO:0009501.amyloplast;GO:0006950.response to stress;GO:0055114.oxidation-reduction process;GO:0004030.aldehyde dehydrogenase [NAD(P)+] activity;GO:0006081.cellular aldehyde metabolic process;GO:0009536.plastid;GO:0016491.oxidoreductase activity;GO:0004029.aldehyd…	ALDH4, ALDH3H1 | ALDH3H1 (ALDEHYDE DEHYDROGENASE 4); 3-chloroallyl aldehyde dehydrogenase/ aldehyde dehydrogenase (NAD) | chr1:16798840-16802761 REVERSE
AT1G44835	-	+	-	-	-	-	-	YbaK/prolyl-tRNA synthetase family protein | chr1:16942237-16944964 FORWARD
AT1G44910	+	-	-	-	-	-	-	protein binding | chr1:16978044-16985405 FORWARD
AT1G44920	-	+	-	-	-	-	-	similar to unnamed protein product [Vitis vinifera] (GB:CAO61509.1) | chr1:16985344-16986859 REVERSE
AT1G45207	-	+	-	-	-	-	-	remorin family protein | chr1:17132791-17135988 REVERSE
AT1G47128	-	+	-	-	-	-	GO:0032440.2-alkenal reductase [NAD(P)] activity;GO:0016787.hydrolase activity;GO:0008234.cysteine-type peptidase activity;GO:0008233.peptidase activity;GO:0006508.proteolysis;GO:0004197.cysteine-type endopeptidase activity;GO:0055114.oxidation-reduction process;GO:0016491.oxidoreductase activity;	RD21A, RD21 | RD21 (RESPONSIVE TO DEHYDRATION 21); cysteine-type peptidase | chr1:17285265-17288110 REVERSE
AT1G47380	-	+	-	-	-	-	GO:0016787.hydrolase activity;GO:0008152.metabolic process;GO:0004721.phosphoprotein phosphatase activity;GO:0003824.catalytic activity;	protein phosphatase 2C-related / PP2C-related | chr1:17374977-17378515 REVERSE
AT1G47420	-	+	-	-	-	-	-	Identical to Uncharacterized protein At1g47420, mitochondrial precursor [Arabidopsis Thaliana] (GB:Q9SX77); similar to APFI, carbonate dehydratase [Arabidopsis thaliana] (TAIR:AT1G47260.1); similar to unknown [Populus trichocarpa] (GB:ABK92861.1) | chr1:17397958-17399695 REVERSE
AT1G47640	-	+	-	-	-	-	-	similar to unknown [Populus trichocarpa] (GB:ABK93176.1); contains domain PTHR12869 (PTHR12869) | chr1:17520629-17522568 REVERSE
AT1G47740	-	+	-	-	-	-	GO:0008152.metabolic process;	similar to unknown protein [Arabidopsis thaliana] (TAIR:AT5G25170.1); similar to unnamed protein product [Vitis vinifera] (GB:CAO61202.1); contains InterPro domain Protein of unknown function DUF862, eukaryotic (InterPro:IPR008580) | chr1:17568951-17571737 FORWARD
AT1G47830	-	+	-	-	-	-	GO:0016020.membrane;GO:0006810.transport;GO:0005905.coated pit;GO:0008565.protein transporter activity;GO:0005886.plasma membrane;GO:0015031.protein transport;	clathrin coat assembly protein, putative | chr1:17615538-17617366 REVERSE
AT1G47840	-	+	-	-	-	-	GO:0016020.membrane;GO:0016310.phosphorylation;GO:0005524.ATP binding;GO:0016773.phosphotransferase activity. alcohol group as acceptor;GO:0006096.glycolysis;GO:0009527.plastid outer membrane;GO:0000166.nucleotide binding;GO:0016021.integral to membrane;GO:0005975.carbohydrate metabolic process;GO:0009707.chloroplast outer membrane;GO:0009507.chloroplast;GO:0016301.kinase activity;GO:0016740.tran…	Hexokinase
AT1G48160	-	+	-	-	-	-	GO:0042493.response to drug;GO:0005634.nucleus;GO:0003723.RNA binding;GO:0005786.signal recognition particle. endoplasmic reticulum targeting;GO:0005737.cytoplasm;GO:0048500.signal recognition particle;GO:0006614.SRP-dependent cotranslational protein targeting to membrane;GO:0005730.nucleolus;GO:0030529.ribonucleoprotein complex;GO:0005739.mitochondrion;GO:0008312.7S RNA binding;	signal recognition particle 19 kDa protein, putative / SRP19, putative | chr1:17790214-17792693 REVERSE
AT1G48300	-	+	-	-	-	-	-	Acyl-CoA : Diacylglycerol Acyltransferase | close to diacylglycerol acyltransferase [Arachis hypogaea]
AT1G48350	-	+	-	-	-	-	GO:0005840.ribosome;GO:0003723.RNA binding;GO:0030529.ribonucleoprotein complex;GO:0006412.translation;GO:0005622.intracellular;GO:0003735.structural constituent of ribosome;GO:0019843.rRNA binding;	ribosomal protein L18 family protein | chr1:17870872-17872010 FORWARD
AT1G48380	-	+	-	-	-	-	-	HYP7, RHL1 | RHL1 (ROOT HAIRLESS 1) | chr1:17881081-17882938 REVERSE
AT1G48420	-	+	-	-	-	-	GO:0008660.1-aminocyclopropane-1-carboxylate deaminase activity;GO:0016829.lyase activity;GO:0016787.hydrolase activity;GO:0008152.metabolic process;GO:0003824.catalytic activity;GO:0019148.D-cysteine desulfhydrase activity;GO:0030170.pyridoxal phosphate binding;	D-CDES | D-CDES (D-CYSTEINE DESULFHYDRASE); 1-aminocyclopropane-1-carboxylate deaminase/ D-cysteine desulfhydrase/ catalytic | chr1:17900265-17902472 REVERSE
AT1G48430	-	+	-	-	-	-	GO:0006071.glycerol metabolic process;GO:0016310.phosphorylation;GO:0005524.ATP binding;GO:0016301.kinase activity;GO:0000166.nucleotide binding;GO:0016740.transferase activity;GO:0004371.glycerone kinase activity;	dihydroxyacetone kinase family protein | chr1:17906304-17910474 REVERSE
AT1G48520	-	+	-	-	-	-	GO:0050567.glutaminyl-tRNA synthase (glutamine-hydrolyzing) activity;GO:0016884.carbon-nitrogen ligase activity. with glutamine as amido-N-donor;GO:0006412.translation;GO:0016740.transferase activity;GO:0016874.ligase activity;	GATB | GATB (GLU-ADT SUBUNIT B); glutaminyl-tRNA synthase (glutamine-hydrolyzing) | chr1:17943768-17946490 FORWARD
AT1G48850	-	+	-	-	-	-	GO:0016829.lyase activity;GO:0008652.cellular amino acid biosynthetic process;GO:0009073.aromatic amino acid family biosynthetic process;GO:0004107.chorismate synthase activity;GO:0009536.plastid;GO:0009507.chloroplast;	EMB1144 | EMB1144 (EMBRYO DEFECTIVE 1144); chorismate synthase | chr1:18068573-18071758 REVERSE
AT1G49040	-	+	-	-	-	-	GO:0016740.transferase activity;GO:0016905.myosin heavy chain kinase activity;	SCD1 | SCD1 (STOMATAL CYTOKINESIS-DEFECTIVE 1) | chr1:18142902-18152649 REVERSE
AT1G49430	-	+	-	-	-	-	GO:0008152.metabolic process;GO:0004467.long-chain fatty acid-CoA ligase activity;GO:0003824.catalytic activity;GO:0016874.ligase activity;	Long-Chain Acyl-CoA Synthetase | LACS2
AT1G49820	-	+	-	-	-	-	GO:0016310.phosphorylation;GO:0008652.cellular amino acid biosynthetic process;GO:0005524.ATP binding;GO:0016301.kinase activity;GO:0046522.S-methyl-5-thioribose kinase activity;GO:0000166.nucleotide binding;GO:0016740.transferase activity;GO:0009086.methionine biosynthetic process;GO:0016772.transferase activity. transferring phosphorus-containing groups;	ATMTK | ATMTK; S-methyl-5-thioribose kinase | chr1:18446550-18448766 FORWARD
AT1G50250	-	-	-	-	-	+	GO:0016020.membrane;GO:0008233.peptidase activity;GO:0005524.ATP binding;GO:0004222.metalloendopeptidase activity;GO:0016787.hydrolase activity;GO:0008237.metallopeptidase activity;GO:0000166.nucleotide binding;GO:0016021.integral to membrane;GO:0017111.nucleoside-triphosphatase activity;GO:0031969.chloroplast membrane;GO:0009507.chloroplast;GO:0016887.ATPase activity;GO:0030163.protein catabolic…	FTSH1 | FTSH1 (FtsH protease 1); ATP-dependent peptidase/ ATPase/ metallopeptidase | chr1:18617877-18620731 REVERSE
AT1G50380	-	+	-	-	-	-	GO:0004252.serine-type endopeptidase activity;GO:0016787.hydrolase activity;GO:0008233.peptidase activity;GO:0006508.proteolysis;GO:0070008.serine-type exopeptidase activity;GO:0008236.serine-type peptidase activity;	prolyl oligopeptidase family protein | chr1:18665977-18670146 FORWARD
AT1G50660	-	+	-	-	-	-	-	similar to unknown protein [Arabidopsis thaliana] (TAIR:AT3G20350.1); similar to unnamed protein product [Vitis vinifera] (GB:CAO38960.1) | chr1:18774605-18778354 FORWARD
AT1G50670	-	+	-	-	-	-	-	OTU-like cysteine protease family protein | chr1:18778524-18780627 REVERSE
AT1G51160	-	+	-	-	-	-	GO:0006810.transport;GO:0006888.ER to Golgi vesicle-mediated transport;GO:0005801.cis-Golgi network;	synbindin, putative | chr1:18953263-18955451 FORWARD
AT1G51200	-	+	-	-	-	-	GO:0046872.metal ion binding;GO:0003677.DNA binding;GO:0008270.zinc ion binding;	zinc finger (AN1-like) family protein | chr1:18988102-18990236 FORWARD
AT1G51340	-	+	-	-	-	-	GO:0016020.membrane;GO:0055085.transmembrane transport;GO:0015238.drug transmembrane transporter activity;GO:0015297.antiporter activity;GO:0006855.drug transmembrane transport;	MATE efflux family protein | chr1:19035681-19038647 FORWARD
AT1G51510	-	-	-	-	-	+	GO:0006810.transport;GO:0006397.mRNA processing;GO:0006396.RNA processing;GO:0005634.nucleus;GO:0003723.RNA binding;GO:0016607.nuclear speck;GO:0000184.nuclear-transcribed mRNA catabolic process. nonsense-mediated decay;GO:0006417.regulation of translation;GO:0005737.cytoplasm;GO:0051028.mRNA transport;GO:0003676.nucleic acid binding;GO:0000166.nucleotide binding;GO:0008380.RNA splicing;	Y14 | Y14; RNA binding / protein binding | chr1:19106467-19108518 REVERSE
AT1G51580	-	-	-	-	-	+	GO:0003723.RNA binding;	KH domain-containing protein | chr1:19129251-19131829 FORWARD
AT1G51590	-	-	-	+	-	-	GO:0016020.membrane;GO:0016787.hydrolase activity;GO:0008152.metabolic process;GO:0005509.calcium ion binding;GO:0004571.mannosyl-oligosaccharide 1.2-alpha-mannosidase activity;GO:0016798.hydrolase activity. acting on glycosyl bonds;	mannosyl-oligosaccharide 1,2-alpha-mannosidase, putative | chr1:19131812-19135986 REVERSE
AT1G51610	-	+	-	-	-	-	GO:0055085.transmembrane transport;GO:0016021.integral to membrane;GO:0006812.cation transport;GO:0008324.cation transmembrane transporter activity;	cation efflux family protein / metal tolerance protein, putative (MTPc4) | chr1:19139919-19143586 FORWARD
AT1G52340	-	-	-	-	-	+	GO:0047044.androstan-3-alpha.17-beta-diol dehydrogenase activity;GO:0019439.aromatic compound catabolic process;GO:0008152.metabolic process;GO:0055114.oxidation-reduction process;GO:0005488.binding;GO:0009636.response to toxin;GO:0008202.steroid metabolic process;GO:0004316.3-oxoacyl-[acyl-carrier-protein] reductase (NADPH) activity;GO:0007275.multicellular organismal development;GO:0005886.plas…	SIS4, GIN1, SDR1, ISI4, SRE1, ATABA2, ABA2 | ABA2 (ABA DEFICIENT 2); oxidoreductase | chr1:19493463-19495317 REVERSE
AT1G52360	-	-	-	-	-	+	GO:0006886.intracellular protein transport;GO:0030117.membrane coat;GO:0005198.structural molecule activity;GO:0016192.vesicle-mediated transport;	coatomer protein complex, subunit beta 2 (beta prime), putative | chr1:19502831-19509839 FORWARD
AT1G52870	-	+	-	-	-	-	GO:0016021.integral to membrane;	peroxisomal membrane protein-related | chr1:19689415-19691531 FORWARD
AT1G53050	-	-	-	+	-	-	GO:0005524.ATP binding;GO:0004674.protein serine/threonine kinase activity;GO:0004672.protein kinase activity;GO:0000166.nucleotide binding;GO:0006468.protein phosphorylation;GO:0016772.transferase activity. transferring phosphorus-containing groups;	protein kinase family protein | chr1:19775713-19779415 FORWARD
AT1G53210	-	+	-	-	-	-	GO:0016020.membrane;GO:0055085.transmembrane transport;GO:0005509.calcium ion binding;GO:0016021.integral to membrane;	sodium/calcium exchanger family protein / calcium-binding EF hand family protein | chr1:19848300-19851504 FORWARD
AT1G53310	+	-	-	+	-	-	GO:0032440.2-alkenal reductase [NAD(P)] activity;GO:0000287.magnesium ion binding;GO:0008152.metabolic process;GO:0008964.phosphoenolpyruvate carboxylase activity;GO:0003824.catalytic activity;GO:0005737.cytoplasm;GO:0055114.oxidation-reduction process;GO:0006099.tricarboxylic acid cycle;GO:0016829.lyase activity;GO:0006107.oxaloacetate metabolic process;GO:0015977.carbon fixation;GO:0015979.phot…	phosphoenolpyruvate carboxylase
AT1G53570	-	+	-	-	-	-	GO:0005524.ATP binding;GO:0004674.protein serine/threonine kinase activity;GO:0004672.protein kinase activity;GO:0006468.protein phosphorylation;GO:0016772.transferase activity. transferring phosphorus-containing groups;	MAPKKK3, MAP3KA | MAP3KA (Mitogen-activated protein kinase kinase kinase 3); kinase | chr1:19990934-19994781 FORWARD
AT1G53580	-	+	-	-	-	-	GO:0016787.hydrolase activity;GO:0004416.hydroxyacylglutathione hydrolase activity;	GLX2-3, ETHE1, GLY3 | ETHE1/GLX2-3/GLY3 (GLYOXALASE 2-3); hydroxyacylglutathione hydrolase | chr1:19994943-19997002 REVERSE
AT1G53840	-	+	-	-	-	-	GO:0045330.aspartyl esterase activity;GO:0030599.pectinesterase activity;GO:0007047.cellular cell wall organization;GO:0005618.cell wall;GO:0016787.hydrolase activity;GO:0004857.enzyme inhibitor activity;GO:0043086.negative regulation of catalytic activity;GO:0005576.extracellular region;GO:0042545.cell wall modification;	ATPME1 | ATPME1 (Arabidopsis thaliana pectin methylesterase 1); pectinesterase | chr1:20105113-20107335 FORWARD
AT1G53910	-	+	-	-	-	-	GO:0005634.nucleus;GO:0003677.DNA binding;GO:0006355.regulation of transcription. DNA-dependent;GO:0006351.transcription. DNA-dependent;GO:0003700.sequence-specific DNA binding transcription factor activity;	RAP2.12 | RAP2.12; DNA binding / transcription factor | chr1:20138780-20140638 FORWARD
AT1G54100	-	+	-	-	-	-	GO:0005575.cellular_component;GO:0016620.oxidoreductase activity. acting on the aldehyde or oxo group of donors. NAD or NADP as acceptor;GO:0006081.cellular aldehyde metabolic process;GO:0008152.metabolic process;GO:0006950.response to stress;GO:0055114.oxidation-reduction process;GO:0004029.aldehyde dehydrogenase (NAD) activity;GO:0016491.oxidoreductase activity;	NAD+ Oxidoreductase (involved in fatty acid &&alpha;;-oxidation) |
AT1G54320	-	+	-	-	-	-	GO:0003723.RNA binding;GO:0008168.methyltransferase activity;GO:0032259.methylation;	LEM3 (ligand-effect modulator 3) family protein / CDC50 family protein | chr1:20279201-20281624 REVERSE
AT1G54340	-	+	-	-	-	-	GO:0000287.magnesium ion binding;GO:0006097.glyoxylate cycle;GO:0016616.oxidoreductase activity. acting on the CH-OH group of donors. NAD or NADP as acceptor;GO:0051287.NAD binding;GO:0005737.cytoplasm;GO:0055114.oxidation-reduction process;GO:0004450.isocitrate dehydrogenase (NADP+) activity;GO:0006099.tricarboxylic acid cycle;GO:0046872.metal ion binding;GO:0006102.isocitrate metabolic process;…	ICDH | ICDH; isocitrate dehydrogenase (NADP+) | chr1:20287147-20290453 FORWARD
AT1G54350	-	+	-	-	-	-	GO:0016020.membrane;GO:0006810.transport;GO:0055085.transmembrane transport;GO:0005524.ATP binding;GO:0042626.ATPase activity. coupled to transmembrane movement of substances;GO:0016787.hydrolase activity;GO:0000166.nucleotide binding;GO:0006200.ATP catabolic process;GO:0016021.integral to membrane;GO:0017111.nucleoside-triphosphatase activity;GO:0008559.xenobiotic-transporting ATPase activity;GO…	ABC Acyl Transporter |
AT1G54520	-	+	-	-	-	-	-	similar to unknown [Populus trichocarpa x Populus deltoides] (GB:ABK96363.1); contains InterPro domain Protein of unknown function DUF1517 (InterPro:IPR010903) | chr1:20367115-20369728 FORWARD
AT1G55340	-	+	-	-	-	-	-	similar to unknown protein [Arabidopsis thaliana] (TAIR:AT3G03880.1); similar to unknown [Populus trichocarpa] (GB:ABK93768.1); contains InterPro domain Protein of unknown function DUF1639 (InterPro:IPR012438) | chr1:20655497-20657314 FORWARD
AT1G55460	-	-	-	-	-	+	GO:0008270.zinc ion binding;GO:0005622.intracellular;	Kin17 DNA-binding protein-related | chr1:20711144-20712690 FORWARD
AT1G55510	-	+	-	-	-	-	GO:0008152.metabolic process;GO:0003824.catalytic activity;	BCDH BETA1 | BCDH BETA1 (BRANCHED-CHAIN ALPHA-KETO ACID DECARBOXYLASE E1 BETA SUBUNIT); 3-methyl-2-oxobutanoate dehydrogenase (2-methylpropanoyl-transferring) | chr1:20726968-20729334 FORWARD
AT1G55620	-	+	-	-	-	-	GO:0016020.membrane;GO:0055085.transmembrane transport;GO:0008152.metabolic process;GO:0006821.chloride transport;GO:0005216.ion channel activity;GO:0016021.integral to membrane;GO:0005247.voltage-gated chloride channel activity;GO:0003824.catalytic activity;	ATCLC-F, CLC-F | CLC-F (CHLORIDE CHANNEL F); voltage-gated chloride channel | chr1:20790800-20794855 REVERSE
AT1G55840	-	+	-	-	-	-	-	Sec14-like Protein |
AT1G55860	+	-	-	-	-	-	GO:0006464.cellular protein modification process;GO:0016881.acid-amino acid ligase activity;GO:0005622.intracellular;GO:0005488.binding;GO:0016874.ligase activity;	UPL1 | UPL1 (UBIQUITIN-PROTEIN LIGASE 1); ubiquitin-protein ligase | chr1:20883132-20899059 REVERSE
AT1G56110	-	-	-	-	-	+	GO:0042254.ribosome biogenesis;GO:0005634.nucleus;GO:0005730.nucleolus;	NOP56 | NOP56 (ARABIDOPSIS HOMOLOG OF NUCLEOLAR PROTEIN NOP56) | chr1:20988054-20990616 REVERSE
AT1G56190	-	+	-	-	-	-	GO:0016310.phosphorylation;GO:0005524.ATP binding;GO:0016301.kinase activity;GO:0006096.glycolysis;GO:0005737.cytoplasm;GO:0004618.phosphoglycerate kinase activity;GO:0000166.nucleotide binding;GO:0019253.reductive pentose-phosphate cycle;GO:0009536.plastid;GO:0016740.transferase activity;GO:0009507.chloroplast;	phosphoglycerate kinase
AT1G56300	-	-	-	-	-	+	-	DNAJ heat shock N-terminal domain-containing protein | chr1:21082485-21084088 REVERSE
AT1G56340	-	+	-	-	-	-	GO:0005788.endoplasmic reticulum lumen;GO:0006457.protein folding;GO:0046872.metal ion binding;GO:0005783.endoplasmic reticulum;GO:0005529.carbohydrate binding;GO:0051082.unfolded protein binding;GO:0005509.calcium ion binding;	CRT1 | CRT1 (CALRETICULIN 1); calcium ion binding | chr1:21093509-21096325 REVERSE
AT1G56450	-	+	-	-	-	-	GO:0004175.endopeptidase activity;GO:0005634.nucleus;GO:0051603.proteolysis involved in cellular protein catabolic process;GO:0008233.peptidase activity;GO:0004298.threonine-type endopeptidase activity;GO:0000502.proteasome complex;GO:0005737.cytoplasm;GO:0005839.proteasome core complex;GO:0016787.hydrolase activity;	PBG1 | PBG1 (20S proteasome beta subunit G1); peptidase | chr1:21145548-21148065 FORWARD
AT1G57680	-	+	-	-	-	-	-	similar to unnamed protein product [Vitis vinifera] (GB:CAO46875.1); contains InterPro domain Uncharacterised conserved protein UCP031277 (InterPro:IPR016971) | chr1:21366153-21368393 REVERSE
AT1G58030	-	+	-	-	-	-	GO:0016020.membrane;GO:0006810.transport;GO:0055085.transmembrane transport;GO:0016021.integral to membrane;GO:0003333.amino acid transmembrane transport;GO:0015171.amino acid transmembrane transporter activity;	CAT2 | CAT2 (CATIONIC AMINO ACID TRANSPORTER 2); amino acid transmembrane transporter | chr1:21467666-21472085 REVERSE
AT1G58110	-	-	-	-	-	+	GO:0005634.nucleus;GO:0003677.DNA binding;GO:0006355.regulation of transcription. DNA-dependent;GO:0043565.sequence-specific DNA binding;GO:0006351.transcription. DNA-dependent;GO:0003700.sequence-specific DNA binding transcription factor activity;GO:0046983.protein dimerization activity;	bZIP family transcription factor | chr1:21519139-21521493 REVERSE
AT1G58120	-	+	-	-	-	-	-	similar to unnamed protein product [Vitis vinifera] (GB:CAO61619.1); similar to hypothetical protein [Vitis vinifera] (GB:CAN74009.1) | chr1:21524066-21526122 FORWARD
AT1G58350	-	+	-	-	-	-	-	ZW18 | ZW18 | chr1:21666581-21671110 REVERSE
AT1G59820	-	+	-	-	-	-	GO:0016020.membrane;GO:0000287.magnesium ion binding;GO:0015662.ATPase activity. coupled to transmembrane movement of ions. phosphorylative mechanism;GO:0005524.ATP binding;GO:0006754.ATP biosynthetic process;GO:0046872.metal ion binding;GO:0016820.hydrolase activity. acting on acid anhydrides. catalyzing transmembrane movement of substances;GO:0016787.hydrolase activity;GO:0000166.nucleotide bin…	Translocase |
AT1G60890	-	+	-	-	-	-	GO:0016307.phosphatidylinositol phosphate kinase activity;GO:0016310.phosphorylation;GO:0005524.ATP binding;GO:0016301.kinase activity;GO:0046854.phosphatidylinositol phosphorylation;GO:0046488.phosphatidylinositol metabolic process;GO:0016308.1-phosphatidylinositol-4-phosphate 5-kinase activity;GO:0016740.transferase activity;	Phosphatidylinositol-Phosphate Kinase type IB |
AT1G60970	-	+	-	-	-	-	GO:0016020.membrane;GO:0055085.transmembrane transport;GO:0046873.metal ion transmembrane transporter activity;GO:0030001.metal ion transport;	clathrin adaptor complex small chain family protein | chr1:22451513-22453191 REVERSE
AT1G61240	-	+	-	-	-	-	-	similar to unknown protein [Arabidopsis thaliana] (TAIR:AT1G11170.1); similar to unknown [Picea sitchensis] (GB:ABK25584.1); contains InterPro domain Protein of unknown function DUF707 (InterPro:IPR007877) | chr1:22585843-22588868 FORWARD
AT1G61250	-	+	-	-	-	-	GO:0030658.transport vesicle membrane;GO:0016020.membrane;GO:0006810.transport;GO:0031410.cytoplasmic vesicle;GO:0016021.integral to membrane;GO:0005886.plasma membrane;GO:0015031.protein transport;	SC3 | SC3 (SECRETORY CARRIER 3); transmembrane transporter | chr1:22589564-22592570 FORWARD
AT1G61580	-	-	-	-	-	+	GO:0005840.ribosome;GO:0030529.ribonucleoprotein complex;GO:0006412.translation;GO:0005622.intracellular;GO:0003735.structural constituent of ribosome;	RPL3B, ARP2 | ARP2/RPL3B (ARABIDOPSIS RIBOSOMAL PROTEIN 2); structural constituent of ribosome | chr1:22724357-22726817 REVERSE
AT1G61690	-	-	-	-	-	+	GO:0046872.metal ion binding;GO:0007165.signal transduction;GO:0042802.identical protein binding;GO:0009416.response to light stimulus;GO:0004871.signal transducer activity;GO:0005488.binding;	zinc ion binding | chr1:22786272-22790524 REVERSE
AT1G61780	-	-	-	-	-	+	GO:0005737.cytoplasm;	postsynaptic protein-related | chr1:22816280-22817818 REVERSE
AT1G61790	-	-	-	-	-	+	GO:0005488.binding;	OST3/OST6 family protein | chr1:22818055-22819095 FORWARD
AT1G61850	-	+	-	-	-	-	GO:0016787.hydrolase activity;GO:0008152.metabolic process;GO:0005488.binding;GO:0006629.lipid metabolic process;	patatin family protein | chr1:22859982-22865890 FORWARD
AT1G62020	+	-	-	+	-	-	GO:0006886.intracellular protein transport;GO:0030117.membrane coat;GO:0030126.COPI vesicle coat;GO:0016740.transferase activity;GO:0005198.structural molecule activity;GO:0016905.myosin heavy chain kinase activity;GO:0016192.vesicle-mediated transport;	coatomer protein complex, subunit alpha, putative | chr1:22923479-22927689 FORWARD
AT1G62040	-	+	-	-	-	-	-	ATG8C | ATG8C (AUTOPHAGY 8C); microtubule binding | chr1:22936566-22938104 FORWARD
AT1G62430	-	+	-	-	-	-	GO:0008654.phospholipid biosynthetic process;GO:0016020.membrane;GO:0016779.nucleotidyltransferase activity;GO:0016021.integral to membrane;GO:0004605.phosphatidate cytidylyltransferase activity;GO:0016740.transferase activity;GO:0016772.transferase activity. transferring phosphorus-containing groups;	CDP-DAG Synthase | CDS1
AT1G62730	-	+	-	-	-	-	GO:0009058.biosynthetic process;GO:0016740.transferase activity;	similar to hypothetical protein [Vitis vinifera] (GB:CAN63693.1); contains InterPro domain Terpenoid synthase (InterPro:IPR008949) | chr1:23232724-23234401 REVERSE
AT1G62750	-	+	-	-	-	-	GO:0006184.GTP catabolic process;GO:0005622.intracellular;GO:0003746.translation elongation factor activity;GO:0006414.translational elongation;GO:0005737.cytoplasm;GO:0003924.GTPase activity;GO:0000166.nucleotide binding;GO:0006412.translation;GO:0009536.plastid;GO:0005525.GTP binding;GO:0009507.chloroplast;	ATSCO1, ATSCO1/CPEF-G, SCO1 | ATSCO1/ATSCO1/CPEF-G/SCO1 (SNOWY COTYLEDON1); translation elongation factor/ translation factor, nucleic acid binding | chr1:23237099-23240112 REVERSE
AT1G63160	-	+	-	-	-	-	GO:0005663.DNA replication factor C complex;GO:0003677.DNA binding;GO:0005524.ATP binding;GO:0006260.DNA replication;GO:0016779.nucleotidyltransferase activity;GO:0003887.DNA-directed DNA polymerase activity;GO:0003689.DNA clamp loader activity;GO:0000166.nucleotide binding;GO:0017111.nucleoside-triphosphatase activity;GO:0016740.transferase activity;	replication factor C 40 kDa, putative | chr1:23425529-23427493 REVERSE
AT1G63690	-	+	-	-	-	-	GO:0016021.integral to membrane;GO:0004190.aspartic-type endopeptidase activity;	protease-associated (PA) domain-containing protein | chr1:23622041-23626059 FORWARD
AT1G63770	+	-	-	+	-	-	GO:0016020.membrane;GO:0008233.peptidase activity;GO:0005737.cytoplasm;GO:0046872.metal ion binding;GO:0006508.proteolysis;GO:0008237.metallopeptidase activity;GO:0004177.aminopeptidase activity;GO:0016787.hydrolase activity;GO:0005829.cytosol;GO:0008270.zinc ion binding;GO:0005886.plasma membrane;	peptidase M1 family protein | chr1:23661169-23667906 REVERSE
AT1G63850	-	-	-	-	-	+	-	PRLI-interacting factor-related | chr1:23700625-23702371 FORWARD
AT1G63970	-	+	-	-	-	-	GO:0008299.isoprenoid biosynthetic process;GO:0046872.metal ion binding;GO:0016829.lyase activity;GO:0008685.2-C-methyl-D-erythritol 2.4-cyclodiphosphate synthase activity;GO:0016114.terpenoid biosynthetic process;GO:0009536.plastid;GO:0009507.chloroplast;	MECPS, ISPF | ISPF (Homolog of E. coli ispF (isoprenoids F)); 2-C-methyl-D-erythritol 2,4-cyclodiphosphate synthase | chr1:23742354-23744027 REVERSE
AT1G64190	-	+	-	-	-	-	GO:0016616.oxidoreductase activity. acting on the CH-OH group of donors. NAD or NADP as acceptor;GO:0004616.phosphogluconate dehydrogenase (decarboxylating) activity;GO:0019521.D-gluconate metabolic process;GO:0055114.oxidation-reduction process;GO:0005488.binding;GO:0050661.NADP binding;GO:0006098.pentose-phosphate shunt;GO:0016491.oxidoreductase activity;GO:0050662.coenzyme binding;	6-phosphogluconate dehydrogenase
AT1G64260	-	-	-	-	-	+	GO:0008270.zinc ion binding;GO:0003676.nucleic acid binding;	zinc finger protein-related | chr1:23851419-23853578 FORWARD
AT1G64850	-	+	-	-	-	-	GO:0005509.calcium ion binding;	calcium-binding EF hand family protein | chr1:24100098-24101313 REVERSE
AT1G64880	-	+	-	-	-	-	GO:0005840.ribosome;GO:0003723.RNA binding;GO:0030529.ribonucleoprotein complex;GO:0006412.translation;GO:0005622.intracellular;GO:0003735.structural constituent of ribosome;GO:0015935.small ribosomal subunit;GO:0019843.rRNA binding;	ribosomal protein S5 family protein | chr1:24109305-24112809 FORWARD
AT1G65020	-	+	-	-	-	-	-	similar to unnamed protein product [Vitis vinifera] (GB:CAO62149.1); contains InterPro domain NERD (InterPro:IPR011528) | chr1:24158007-24160268 REVERSE
AT1G65260	-	+	-	-	-	-	GO:0016020.membrane;GO:0009535.chloroplast thylakoid membrane;GO:0009528.plastid inner membrane;GO:0009536.plastid;GO:0009579.thylakoid;GO:0009706.chloroplast inner membrane;GO:0009507.chloroplast;	Vesicle-Inducing Protein in Plastids | VIPP1
AT1G65410	-	+	-	-	-	-	GO:0032440.2-alkenal reductase [NAD(P)] activity;GO:0016310.phosphorylation;GO:0016301.kinase activity;GO:0055114.oxidation-reduction process;GO:0016491.oxidoreductase activity;	ATPase | TGD3
AT1G65580	-	+	-	-	-	-	-	Phosphoinositide 5-Phosphatase Type II |
AT1G65930	-	+	-	-	-	-	GO:0000287.magnesium ion binding;GO:0006097.glyoxylate cycle;GO:0016616.oxidoreductase activity. acting on the CH-OH group of donors. NAD or NADP as acceptor;GO:0051287.NAD binding;GO:0005737.cytoplasm;GO:0055114.oxidation-reduction process;GO:0004450.isocitrate dehydrogenase (NADP+) activity;GO:0006099.tricarboxylic acid cycle;GO:0046872.metal ion binding;GO:0006102.isocitrate metabolic process;…	isocitrate dehydrogenase, putative / NADP+ isocitrate dehydrogenase, putative | chr1:24542549-24545792 FORWARD
AT1G66150	+	-	-	+	-	-	GO:0016020.membrane;GO:0004709.MAP kinase kinase kinase activity;GO:0016310.phosphorylation;GO:0005524.ATP binding;GO:0016301.kinase activity;GO:0006468.protein phosphorylation;GO:0004674.protein serine/threonine kinase activity;GO:0000166.nucleotide binding;GO:0004672.protein kinase activity;GO:0016021.integral to membrane;GO:0016740.transferase activity;GO:0016772.transferase activity. transfer…	TMK1 | TMK1 (TRANSMEMBRANE KINASE 1) | chr1:24635072-24638412 FORWARD
AT1G66430	-	+	-	-	-	-	GO:0016310.phosphorylation;GO:0005524.ATP binding;GO:0016301.kinase activity;GO:0008865.fructokinase activity;GO:0016773.phosphotransferase activity. alcohol group as acceptor;GO:0000166.nucleotide binding;GO:0004747.ribokinase activity;GO:0005975.carbohydrate metabolic process;GO:0016740.transferase activity;GO:0006014.D-ribose metabolic process;	pfkB-type carbohydrate kinase family protein
AT1G66670	-	+	-	-	-	-	GO:0004252.serine-type endopeptidase activity;GO:0005524.ATP binding;GO:0016787.hydrolase activity;GO:0008233.peptidase activity;GO:0006508.proteolysis;GO:0000166.nucleotide binding;GO:0005737.cytoplasm;GO:0008236.serine-type peptidase activity;	NCLPP4, CLPP3 | CLPP3 (Clp protease proteolytic subunit 3); endopeptidase Clp | chr1:24867448-24869365 REVERSE
AT1G67280	-	-	-	-	-	+	GO:0004462.lactoylglutathione lyase activity;GO:0016829.lyase activity;GO:0046872.metal ion binding;	lactoylglutathione lyase, putative / glyoxalase I, putative | chr1:25191937-25194357 REVERSE
AT1G67325	-	-	-	-	-	+	GO:0008270.zinc ion binding;GO:0005622.intracellular;	binding | chr1:25213210-25216194 REVERSE
AT1G67490	-	+	-	-	-	-	GO:0004573.mannosyl-oligosaccharide glucosidase activity;GO:0016787.hydrolase activity;GO:0008152.metabolic process;GO:0009311.oligosaccharide metabolic process;GO:0003824.catalytic activity;GO:0016798.hydrolase activity. acting on glycosyl bonds;	KNF, GCS1 | GCS1 (GLUCOSIDASE 1); alpha-glucosidase | chr1:25284114-25290259 REVERSE
AT1G68060	-	+	-	-	-	-	-	ATMAP70-1 | ATMAP70-1 (MICROTUBULE-ASSOCIATED PROTEINS 70-1); microtubule binding | chr1:25514604-25518163 REVERSE
AT1G68100	-	+	-	-	-	-	GO:0016020.membrane;GO:0055085.transmembrane transport;GO:0046873.metal ion transmembrane transporter activity;GO:0030001.metal ion transport;	IAR1 | IAR1 (IAA-ALANINE RESISTANT 1); metal ion transmembrane transporter | chr1:25524867-25527838 FORWARD
AT1G68140	-	+	-	-	-	-	GO:0008270.zinc ion binding;GO:0005622.intracellular;GO:0003676.nucleic acid binding;	similar to protein binding / zinc ion binding [Arabidopsis thaliana] (TAIR:AT4G08460.1); similar to protein binding / zinc ion binding [Arabidopsis thaliana] (TAIR:AT4G08460.2); similar to Pm27 [Prunus mume] (GB:BAE48661.1); contains InterPro domain Protein of unknown function DUF1644 (InterPro:IPR012866) | chr1:25542650-25545403 REVERSE
AT1G68660	-	+	-	-	-	-	GO:0016020.membrane;GO:0016021.integral to membrane;	similar to unknown [Populus trichocarpa] (GB:ABK92624.1); contains InterPro domain Ribosomal protein L7/L12, C-terminal/adaptor protein ClpS-like (InterPro:IPR014719); contains InterPro domain Adaptor protein ClpS, core (InterPro:IPR003769) | chr1:25781514-25782824 REVERSE
AT1G69030	-	+	-	-	-	-	-	similar to BSD domain-containing protein [Arabidopsis thaliana] (TAIR:AT1G26300.1); similar to hypothetical protein [Vitis vinifera] (GB:CAN73547.1); contains InterPro domain BSD (InterPro:IPR005607) | chr1:25950928-25952925 REVERSE
AT1G69340	-	+	-	-	-	-	-	appr-1-p processing enzyme family protein | chr1:26069387-26073484 FORWARD
AT1G69390	-	+	-	-	-	-	GO:0032955.regulation of barrier septum assembly;GO:0051301.cell division;	ATMINE1 | ATMINE1 (ARABIDOPSIS HOMOLOGUE OF BACTERIAL MINE 1); protein binding | chr1:26088298-26090144 FORWARD
AT1G69740	-	+	-	-	-	-	GO:0008152.metabolic process;GO:0003824.catalytic activity;GO:0006783.heme biosynthetic process;GO:0006779.porphyrin-containing compound biosynthetic process;GO:0046872.metal ion binding;GO:0016829.lyase activity;GO:0016787.hydrolase activity;GO:0033014.tetrapyrrole biosynthetic process;GO:0009536.plastid;GO:0004655.porphobilinogen synthase activity;GO:0015995.chlorophyll biosynthetic process;GO:…	HEMB1 | HEMB1; porphobilinogen synthase | chr1:26235467-26238626 FORWARD
AT1G69830	-	+	-	-	-	-	GO:0005615.extracellular space;GO:0008152.metabolic process;GO:0004556.alpha-amylase activity;GO:0003824.catalytic activity;GO:0016798.hydrolase activity. acting on glycosyl bonds;GO:0046872.metal ion binding;GO:0043169.cation binding;GO:0016787.hydrolase activity;GO:0005509.calcium ion binding;GO:0005576.extracellular region;GO:0005975.carbohydrate metabolic process;GO:0033910.glucan 1.4-alpha-m…	ATAMY3, AMY3 | AMY3/ATAMY3 (ALPHA-AMYLASE-LIKE 3); alpha-amylase | chr1:26291941-26296716 REVERSE
AT1G69980	-	+	-	-	-	-	-	similar to unnamed protein product [Vitis vinifera] (GB:CAO40983.1) | chr1:26360019-26361330 REVERSE
AT1G70580	-	+	-	-	-	-	GO:0042218.1-aminocyclopropane-1-carboxylate biosynthetic process;GO:0016769.transferase activity. transferring nitrogenous groups;GO:0004021.L-alanine:2-oxoglutarate aminotransferase activity;GO:0003824.catalytic activity;GO:0009058.biosynthetic process;GO:0008483.transaminase activity;GO:0016740.transferase activity;GO:0016847.1-aminocyclopropane-1-carboxylate synthase activity;GO:0030170.pyrid…	GGT2, AOAT2 | AOAT2 (GLUTAMATE:GLYOXYLATE AMINOTRANSFERASE 2); alanine transaminase | chr1:26616382-26619732 FORWARD
AT1G70980	-	+	-	-	-	-	GO:0005524.ATP binding;GO:0005737.cytoplasm;GO:0016874.ligase activity;GO:0003676.nucleic acid binding;GO:0006421.asparaginyl-tRNA aminoacylation;GO:0000166.nucleotide binding;GO:0006418.tRNA aminoacylation for protein translation;GO:0004816.asparagine-tRNA ligase activity;GO:0006412.translation;GO:0004812.aminoacyl-tRNA ligase activity;	SYNC3 | SYNC3; ATP binding / aminoacyl-tRNA ligase/ asparagine-tRNA ligase/ aspartate-tRNA ligase/ nucleic acid binding / nucleotide binding | chr1:26766001-26768285 FORWARD
AT1G71090	-	+	-	-	-	-	GO:0055085.transmembrane transport;GO:0016021.integral to membrane;	auxin efflux carrier family protein | chr1:26815874-26817792 FORWARD
AT1G71190	-	+	-	-	-	-	GO:0016811.hydrolase activity. acting on carbon-nitrogen (but not peptide) bonds. in linear amides;GO:0016021.integral to membrane;GO:0006672.ceramide metabolic process;	SAG18 | SAG18 (SENESCENCE ASSOCIATED GENE 18) | chr1:26837068-26838694 REVERSE
AT1G71220	-	-	-	+	-	-	GO:0006486.protein glycosylation;GO:0016757.transferase activity. transferring glycosyl groups;GO:0003980.UDP-glucose:glycoprotein glucosyltransferase activity;	EBS1 | EBS1 (EMS-MUTAGENIZED BRI1 SUPPRESSOR 1); UDP-glucose:glycoprotein glucosyltransferase/ transferase, transferring glycosyl groups / transferase, transferring hexosyl groups | chr1:26845292-26855581 FORWARD
AT1G71270	-	+	-	-	-	-	-	TTD8, POK | POK (POKY POLLEN TUBE) | chr1:26867249-26873677 FORWARD
AT1G71696	-	+	-	-	-	-	GO:0016020.membrane;GO:0004180.carboxypeptidase activity;GO:0008233.peptidase activity;GO:0004181.metallocarboxypeptidase activity;GO:0046872.metal ion binding;GO:0016787.hydrolase activity;GO:0006508.proteolysis;GO:0004185.serine-type carboxypeptidase activity;GO:0008237.metallopeptidase activity;GO:0008270.zinc ion binding;GO:0016021.integral to membrane;	SOL1 | SOL1 (suppressor of LLP1 1); carboxypeptidase A | chr1:26970549-26974234 FORWARD
AT1G71697	-	+	-	-	-	-	GO:0016310.phosphorylation;GO:0004305.ethanolamine kinase activity;GO:0006657.CDP-choline pathway;GO:0016301.kinase activity;GO:0016773.phosphotransferase activity. alcohol group as acceptor;GO:0004103.choline kinase activity;GO:0016740.transferase activity;GO:0016772.transferase activity. transferring phosphorus-containing groups;	Choline Kinase | CK1
AT1G71820	-	+	-	-	-	-	-	similar to hypothetical protein OsI_008770 [Oryza sativa (indica cultivar-group)] (GB:EAY87537.1); similar to exocyst complex subunit SEC6 [Carica papaya] (GB:ABS32232.1); similar to unnamed protein product [Vitis vinifera] (GB:CAO67837.1); contains InterPro domain Exocyst complex component Sec6 (InterPro:IPR010326) | chr1:27013296-27020770 FORWARD
AT1G71990	-	+	-	-	-	-	GO:0016020.membrane;GO:0008417.fucosyltransferase activity;GO:0006486.protein glycosylation;GO:0032580.Golgi cisterna membrane;GO:0016757.transferase activity. transferring glycosyl groups;GO:0005794.Golgi apparatus;GO:0016021.integral to membrane;GO:0016740.transferase activity;	ATFUT13, FUCTC, FT4-M, FUT13 | FUT13 (fucosyltransferase 13); fucosyltransferase/ transferase, transferring glycosyl groups | chr1:27103946-27105924 FORWARD
AT1G72160	-	+	-	-	-	-	GO:0006810.transport;GO:0016021.integral to membrane;	SEC14 cytosolic factor family protein / phosphoglyceride transfer family protein | chr1:27157243-27159326 REVERSE
AT1G72180	+	-	-	+	-	-	GO:0016020.membrane;GO:0016310.phosphorylation;GO:0005524.ATP binding;GO:0016301.kinase activity;GO:0006468.protein phosphorylation;GO:0004674.protein serine/threonine kinase activity;GO:0000166.nucleotide binding;GO:0004672.protein kinase activity;GO:0016021.integral to membrane;GO:0016740.transferase activity;GO:0016772.transferase activity. transferring phosphorus-containing groups;	leucine-rich repeat transmembrane protein kinase, putative | chr1:27166482-27171092 FORWARD
AT1G72480	-	+	-	-	-	-	GO:0016021.integral to membrane;	similar to unknown protein [Arabidopsis thaliana] (TAIR:AT2G01070.1); similar to hypothetical protein [Vitis vinifera] (GB:CAN62240.1); similar to unnamed protein product [Vitis vinifera] (GB:CAO45597.1); contains InterPro domain Transmembrane receptor, eukaryota; (InterPro:IPR009637) | chr1:27289720-27292030 REVERSE
AT1G72520	-	+	-	-	-	-	GO:0016702.oxidoreductase activity. acting on single donors with incorporation of molecular oxygen. incorporation of two atoms of oxygen;GO:0005506.iron ion binding;GO:0055114.oxidation-reduction process;GO:0046872.metal ion binding;GO:0009536.plastid;GO:0006633.fatty acid biosynthetic process;GO:0031408.oxylipin biosynthetic process;GO:0009507.chloroplast;GO:0008610.lipid biosynthetic process;GO…	Lipoxygenase |
AT1G72550	-	+	-	-	-	-	GO:0000287.magnesium ion binding;GO:0006432.phenylalanyl-tRNA aminoacylation;GO:0004826.phenylalanine-tRNA ligase activity;GO:0003723.RNA binding;GO:0005524.ATP binding;GO:0000166.nucleotide binding;GO:0006412.translation;GO:0004812.aminoacyl-tRNA ligase activity;GO:0005737.cytoplasm;GO:0016874.ligase activity;	tRNA synthetase beta subunit family protein | chr1:27323350-27327699 REVERSE
AT1G72660	-	-	-	-	-	+	GO:0000166.nucleotide binding;GO:0005622.intracellular;GO:0005525.GTP binding;	developmentally regulated GTP-binding protein, putative | chr1:27357453-27360332 FORWARD
AT1G72710	-	+	-	-	-	-	GO:0016310.phosphorylation;GO:0005524.ATP binding;GO:0004674.protein serine/threonine kinase activity;GO:0016301.kinase activity;GO:0004672.protein kinase activity;GO:0000166.nucleotide binding;GO:0006468.protein phosphorylation;GO:0016772.transferase activity. transferring phosphorus-containing groups;	CKL2 | CKL2; casein kinase I/ kinase | chr1:27375933-27380246 FORWARD
AT1G72880	-	+	-	-	-	-	GO:0046872.metal ion binding;GO:0016787.hydrolase activity;GO:0008253.5'-nucleotidase activity;GO:0000166.nucleotide binding;GO:0005737.cytoplasm;	acid phosphatase survival protein SurE, putative | chr1:27427046-27429801 REVERSE
AT1G73030	-	+	-	-	-	-	GO:0015031.protein transport;	VPS46.2 | VPS46.2 | chr1:27477487-27478783 FORWARD
AT1G73430	-	+	-	-	-	-	GO:0016020.membrane;GO:0006886.intracellular protein transport;GO:0005801.cis-Golgi network;	sec34-like family protein | chr1:27607316-27614729 FORWARD
AT1G73480	-	+	-	-	-	-	GO:0016787.hydrolase activity;	Monoacylglycerol Lipase (MAGL) |
AT1G73660	+	-	-	+	-	-	GO:0016310.phosphorylation;GO:0005524.ATP binding;GO:0004674.protein serine/threonine kinase activity;GO:0016301.kinase activity;GO:0004672.protein kinase activity;GO:0000166.nucleotide binding;GO:0006468.protein phosphorylation;GO:0016772.transferase activity. transferring phosphorus-containing groups;	protein kinase family protein | chr1:27695554-27700872 REVERSE
AT1G73720	-	+	-	-	-	-	GO:0005634.nucleus;GO:0005737.cytoplasm;	transducin family protein / WD-40 repeat family protein | chr1:27728663-27733592 FORWARD
AT1G74270	-	-	-	-	-	+	GO:0005840.ribosome;GO:0006412.translation;GO:0005622.intracellular;GO:0003735.structural constituent of ribosome;	60S ribosomal protein L35a (RPL35aC) | chr1:27931832-27933158 REVERSE
AT1G74380	-	+	-	-	-	-	GO:0033843.xyloglucan 6-xylosyltransferase activity;GO:0016757.transferase activity. transferring glycosyl groups;GO:0016758.transferase activity. transferring hexosyl groups;GO:0016021.integral to membrane;GO:0016740.transferase activity;	galactosyl transferase GMA12/MNN10 family protein | chr1:27963239-27965115 FORWARD
AT1G74450	-	+	-	-	-	-	-	similar to unknown protein [Arabidopsis thaliana] (TAIR:AT1G18740.1); similar to unnamed protein product [Vitis vinifera] (GB:CAO43630.1); contains InterPro domain Protein of unknown function DUF793 (InterPro:IPR008511) | chr1:27986170-27987941 FORWARD
AT1G74640	-	+	-	-	-	-	GO:0005488.binding;	similar to unnamed protein product [Vitis vinifera] (GB:CAO64553.1); contains domain SSF53474 (SSF53474); contains domain G3DSA:3.40.50.1820 (G3DSA:3.40.50.1820) | chr1:28036424-28038434 FORWARD
AT1G74780	-	+	-	-	-	-	GO:0055085.transmembrane transport;GO:0016021.integral to membrane;	nodulin family protein | chr1:28099476-28101846 FORWARD
AT1G74970	-	+	-	-	-	-	GO:0005840.ribosome;GO:0003723.RNA binding;GO:0005622.intracellular;GO:0030529.ribonucleoprotein complex;GO:0006412.translation;GO:0003735.structural constituent of ribosome;GO:0009536.plastid;GO:0019843.rRNA binding;GO:0009507.chloroplast;	TWN3, RPS9 | RPS9 (RIBOSOMAL PROTEIN S9); structural constituent of ribosome | chr1:28161191-28162963 REVERSE
AT1G75020	-	+	-	-	-	-	GO:0008152.metabolic process;GO:0016740.transferase activity;GO:0003841.1-acylglycerol-3-phosphate O-acyltransferase activity;	1-Acylglycerol-3-Phosphate Acyltransferase | LPAAT4
AT1G75080	-	-	+	-	-	-	-	BZR1 | BZR1 (BRASSINAZOLE-RESISTANT 1); transcription regulator | chr1:28189165-28191071 FORWARD
AT1G75230	-	-	-	-	-	+	-	HhH-GPD base excision DNA repair family protein | chr1:28238010-28240402 FORWARD
AT1G75500	-	-	-	-	-	+	GO:0006810.transport;GO:0016020.membrane;GO:0005938.cell cortex;GO:0009734.auxin mediated signaling pathway;GO:0005737.cytoplasm;GO:0003674.molecular_function;GO:0005887.integral to plasma membrane;GO:0016021.integral to membrane;	nodulin MtN21 family protein | chr1:28341446-28343902 REVERSE
AT1G75660	+	-	-	-	-	-	GO:0005634.nucleus;GO:0004534.5'-3' exoribonuclease activity;GO:0005622.intracellular;GO:0006139.nucleobase-containing compound metabolic process;GO:0003676.nucleic acid binding;GO:0004527.exonuclease activity;GO:0046872.metal ion binding;GO:0008270.zinc ion binding;	XRN3 | XRN3 (5'-3' exoribonuclease 3); 5'-3' exoribonuclease | chr1:28411808-28418778 FORWARD
AT1G75760	-	-	-	-	-	+	GO:0016020.membrane;GO:0006810.transport;GO:0005783.endoplasmic reticulum;GO:0004872.receptor activity;GO:0016192.vesicle-mediated transport;GO:0006621.protein retention in ER lumen;GO:0046923.ER retention sequence binding;GO:0016021.integral to membrane;GO:0005789.endoplasmic reticulum membrane;GO:0015031.protein transport;	ER lumen protein retaining receptor family protein | chr1:28450293-28452307 REVERSE
AT1G75850	-	+	-	-	-	-	-	binding | chr1:28481429-28487589 REVERSE
AT1G76150	-	+	-	-	-	-	GO:0016829.lyase activity;GO:0008152.metabolic process;GO:0033989.3alpha.7alpha.12alpha-trihydroxy-5beta-cholest-24-enoyl-CoA hydratase activity;GO:0055114.oxidation-reduction process;GO:0016491.oxidoreductase activity;	Peroxisomal Enoyl-CoA Hydratase 2 | ECH2
AT1G76405	-	+	-	-	-	-	-	similar to unknown protein [Arabidopsis thaliana] (TAIR:AT1G20816.1); similar to unnamed protein product [Vitis vinifera] (GB:CAO66270.1) | chr1:28666836-28668683 FORWARD
AT1G76460	-	-	-	-	-	+	GO:0010830.regulation of myotube differentiation;GO:0005634.nucleus;GO:0003723.RNA binding;GO:0030154.cell differentiation;GO:0000166.nucleotide binding;GO:0043488.regulation of mRNA stability;GO:0005737.cytoplasm;GO:0003730.mRNA 3'-UTR binding;GO:0003676.nucleic acid binding;	RNA recognition motif (RRM)-containing protein | chr1:28691075-28694015 REVERSE
AT1G76550	-	+	-	-	-	-	GO:0016310.phosphorylation;GO:0003872.6-phosphofructokinase activity;GO:0008152.metabolic process;GO:0005524.ATP binding;GO:0016301.kinase activity;GO:0006096.glycolysis;GO:0003824.catalytic activity;GO:0005945.6-phosphofructokinase complex;GO:0047334.diphosphate-fructose-6-phosphate 1-phosphotransferase activity;GO:0000166.nucleotide binding;GO:0016740.transferase activity;	pyrophosphate-dependent phosphofructokinase complex, alpha-subunit complex
AT1G76680	-	+	-	-	-	-	-	Oxo-Phytodienoic Acid Reductase |
AT1G76690	-	+	-	-	-	-	GO:0016629.12-oxophytodienoate reductase activity;GO:0008152.metabolic process;GO:0003824.catalytic activity;GO:0005737.cytoplasm;GO:0055114.oxidation-reduction process;GO:0010181.FMN binding;GO:0006633.fatty acid biosynthetic process;GO:0031408.oxylipin biosynthetic process;GO:0016491.oxidoreductase activity;GO:0008610.lipid biosynthetic process;	Oxo-Phytodienoic Acid Reductase |
AT1G77420	-	+	-	-	-	-	-	Monoacylglycerol Lipase (MAGL) |
AT1G77470	-	+	-	-	-	-	GO:0005663.DNA replication factor C complex;GO:0005634.nucleus;GO:0003677.DNA binding;GO:0005524.ATP binding;GO:0006260.DNA replication;GO:0000221.vacuolar proton-transporting V-type ATPase. V1 domain;GO:0005488.binding;GO:0016874.ligase activity;GO:0015991.ATP hydrolysis coupled proton transport;GO:0003689.DNA clamp loader activity;GO:0000166.nucleotide binding;GO:0017111.nucleoside-triphosphata…	replication factor C 36 kDA, putative | chr1:29116842-29119329 REVERSE
AT1G77490	-	+	-	-	-	-	GO:0006979.response to oxidative stress;GO:0009535.chloroplast thylakoid membrane;GO:0020037.heme binding;GO:0016688.L-ascorbate peroxidase activity;GO:0009533.chloroplast stromal thylakoid;GO:0004601.peroxidase activity;GO:0055114.oxidation-reduction process;GO:0016491.oxidoreductase activity;	TAPX | TAPX; L-ascorbate peroxidase | chr1:29122436-29125109 FORWARD
AT1G77590	-	-	-	-	-	+	GO:0016020.membrane;GO:0005792.microsome;GO:0005783.endoplasmic reticulum;GO:0005524.ATP binding;GO:0008152.metabolic process;GO:0004467.long-chain fatty acid-CoA ligase activity;GO:0005777.peroxisome;GO:0005741.mitochondrial outer membrane;GO:0003824.catalytic activity;GO:0016874.ligase activity;GO:0006631.fatty acid metabolic process;GO:0000166.nucleotide binding;GO:0016021.integral to membrane…	Long-Chain Acyl-CoA Synthetase | LACS9
AT1G77670	-	+	-	-	-	-	GO:0042218.1-aminocyclopropane-1-carboxylate biosynthetic process;GO:0016769.transferase activity. transferring nitrogenous groups;GO:0004069.L-aspartate:2-oxoglutarate aminotransferase activity;GO:0003824.catalytic activity;GO:0042803.protein homodimerization activity;GO:0009058.biosynthetic process;GO:0008483.transaminase activity;GO:0016740.transferase activity;GO:0016847.1-aminocyclopropane-1…	aminotransferase class I and II family protein | chr1:29193795-29195869 REVERSE
AT1G77740	-	+	-	-	-	-	GO:0016307.phosphatidylinositol phosphate kinase activity;GO:0016310.phosphorylation;GO:0005524.ATP binding;GO:0016301.kinase activity;GO:0046854.phosphatidylinositol phosphorylation;GO:0046488.phosphatidylinositol metabolic process;GO:0016308.1-phosphatidylinositol-4-phosphate 5-kinase activity;GO:0016740.transferase activity;	Phosphatidylinositol-Phosphate Kinase type IB |
AT1G77840	-	+	-	-	-	-	GO:0016070.RNA metabolic process;GO:0005488.binding;GO:0006413.translational initiation;GO:0003743.translation initiation factor activity;GO:0046872.metal ion binding;GO:0000166.nucleotide binding;GO:0008270.zinc ion binding;GO:0006412.translation;GO:0005525.GTP binding;	eukaryotic translation initiation factor 5, putative / eIF-5, putative | chr1:29273381-29275480 FORWARD
AT1G78240	-	+	-	-	-	-	GO:0008168.methyltransferase activity;GO:0016740.transferase activity;GO:0032259.methylation;	QUA2, TSD2 | TSD2 (TUMOROUS SHOOT DEVELOPMENT 2); methyltransferase | chr1:29437722-29441377 REVERSE
AT1G78300	-	+	-	-	-	-	GO:0019904.protein domain specific binding;	GF14 OMEGA, GRF2 | GRF2 (GENERAL REGULATORY FACTOR 2); protein phosphorylated amino acid binding | chr1:29466564-29468278 FORWARD
AT1G78620	-	+	-	-	-	-	GO:0016020.membrane;GO:0016021.integral to membrane;GO:0005886.plasma membrane;	integral membrane family protein | chr1:29577764-29580687 REVERSE
AT1G78630	-	+	-	-	-	-	GO:0005840.ribosome;GO:0030529.ribonucleoprotein complex;GO:0006412.translation;GO:0009536.plastid;GO:0003735.structural constituent of ribosome;GO:0009507.chloroplast;	EMB1473 | EMB1473 (EMBRYO DEFECTIVE 1473); structural constituent of ribosome | chr1:29580849-29582551 FORWARD
AT1G78895	-	+	-	-	-	-	GO:0005783.endoplasmic reticulum;	similar to pentatricopeptide (PPR) repeat-containing protein [Arabidopsis thaliana] (TAIR:AT1G16830.1); similar to unnamed protein product [Vitis vinifera] (GB:CAO41680.1) | chr1:29663009-29664869 REVERSE
AT1G78900	-	+	-	-	-	-	GO:0046034.ATP metabolic process;GO:0005524.ATP binding;GO:0006754.ATP biosynthetic process;GO:0042777.plasma membrane ATP synthesis coupled proton transport;GO:0016787.hydrolase activity;GO:0000166.nucleotide binding;GO:0033180.proton-transporting V-type ATPase. V1 domain;GO:0015992.proton transport;GO:0016887.ATPase activity;GO:0046961.proton-transporting ATPase activity. rotational mechanism;G…	VHA-A | VHA-A; ATP binding / hydrogen ion transporting ATP synthase, rotational mechanism | chr1:29665077-29669844 FORWARD
AT1G79020	-	+	-	-	-	-	-	transcription factor-related | chr1:29732016-29735324 REVERSE
AT1G79230	-	+	-	-	-	-	GO:0016784.3-mercaptopyruvate sulfurtransferase activity;GO:0004792.thiosulfate sulfurtransferase activity;GO:0016740.transferase activity;	ATMST1, MST1, ATRDH1, ST1 | ST1 (MERCAPTOPYRUVATE SULFURTRANSFERASE 1); thiosulfate sulfurtransferase | chr1:29805586-29808832 FORWARD
AT1G79280	+	-	-	-	-	-	GO:0005643.nuclear pore;GO:0006606.protein import into nucleus;GO:0003676.nucleic acid binding;	NUA | NUA (NUCLEAR PORE ANCHOR) | chr1:29824069-29837871 REVERSE
AT1G79390	-	+	-	-	-	-	-	similar to unknown [Populus trichocarpa] (GB:ABK95389.1) | chr1:29868118-29869214 REVERSE
AT1G79600	-	+	-	-	-	-	GO:0005524.ATP binding;GO:0004672.protein kinase activity;GO:0006468.protein phosphorylation;GO:0016772.transferase activity. transferring phosphorus-containing groups;	ABC1 family protein | chr1:29954818-29957583 REVERSE
AT1G79610	-	+	-	-	-	-	GO:0006810.transport;GO:0055085.transmembrane transport;GO:0015385.sodium:hydrogen antiporter activity;GO:0006885.regulation of pH;GO:0015299.solute:hydrogen antiporter activity;GO:0006812.cation transport;GO:0006811.ion transport;GO:0016021.integral to membrane;GO:0006814.sodium ion transport;GO:0015297.antiporter activity;	sodium proton exchanger, putative (NHX6) | chr1:29957766-29962082 REVERSE
AT1G79750	-	+	-	-	-	-	GO:0016616.oxidoreductase activity. acting on the CH-OH group of donors. NAD or NADP as acceptor;GO:0051287.NAD binding;GO:0005737.cytoplasm;GO:0055114.oxidation-reduction process;GO:0005488.binding;GO:0006108.malate metabolic process;GO:0004473.malate dehydrogenase (oxaloacetate-decarboxylating) (NADP+) activity;GO:0016619.malate dehydrogenase (oxaloacetate-decarboxylating) activity;GO:0046872.m…	NADP-malic enzyme
AT1G79830	-	+	-	-	-	-	-	GC5 | GC5 (GOLGIN CANDIDATE 5) | chr1:30032753-30038687 REVERSE
AT1G79870	-	+	-	-	-	-	GO:0016616.oxidoreductase activity. acting on the CH-OH group of donors. NAD or NADP as acceptor;GO:0008152.metabolic process;GO:0047964.glyoxylate reductase activity;GO:0051287.NAD binding;GO:0005737.cytoplasm;GO:0055114.oxidation-reduction process;GO:0005488.binding;GO:0000166.nucleotide binding;GO:0048037.cofactor binding;GO:0047995.hydroxyphenylpyruvate reductase activity;GO:0016491.oxidoredu…	oxidoreductase family protein | chr1:30049639-30050920 FORWARD
AT1G80070	+	-	-	-	-	-	GO:0005681.spliceosomal complex;GO:0000398.nuclear mRNA splicing. via spliceosome;	EMB158, EMB33, EMB177, EMB14, SUS2 | SUS2 (ABNORMAL SUSPENSOR 2) | chr1:30122945-30132704 FORWARD
AT1G80360	-	+	-	-	-	-	GO:0016769.transferase activity. transferring nitrogenous groups;GO:0009058.biosynthetic process;GO:0008483.transaminase activity;GO:0016740.transferase activity;GO:0004069.L-aspartate:2-oxoglutarate aminotransferase activity;GO:0003824.catalytic activity;GO:0030170.pyridoxal phosphate binding;	aminotransferase class I and II family protein | chr1:30213391-30215695 REVERSE
AT1G80530	+	-	-	+	-	-	-	nodulin family protein | chr1:30282844-30285216 REVERSE
AT1G80560	-	+	-	-	-	-	GO:0000287.magnesium ion binding;GO:0008652.cellular amino acid biosynthetic process;GO:0016616.oxidoreductase activity. acting on the CH-OH group of donors. NAD or NADP as acceptor;GO:0051287.NAD binding;GO:0055114.oxidation-reduction process;GO:0005737.cytoplasm;GO:0009082.branched chain family amino acid biosynthetic process;GO:0009098.leucine biosynthetic process;GO:0046872.metal ion binding;…	3-isopropylmalate dehydrogenase, chloroplast, putative | chr1:30292655-30295190 FORWARD
AT1G80950	-	+	-	-	-	-	GO:0008152.metabolic process;GO:0016740.transferase activity;	phospholipid/glycerol acyltransferase family protein | chr1:30417436-30420005 REVERSE
AT2G01170	-	+	-	-	-	-	GO:0016020.membrane;GO:0006810.transport;GO:0006865.amino acid transport;GO:0055085.transmembrane transport;GO:0016021.integral to membrane;GO:0003333.amino acid transmembrane transport;GO:0015171.amino acid transmembrane transporter activity;	amino acid permease family protein | chr2:102193-104548 REVERSE
AT2G01190	-	-	-	-	-	+	-	octicosapeptide/Phox/Bem1p (PB1) domain-containing protein | chr2:114974-117639 FORWARD
AT2G01290	-	+	-	-	-	-	GO:0016853.isomerase activity;GO:0009052.pentose-phosphate shunt. non-oxidative branch;GO:0004751.ribose-5-phosphate isomerase activity;	ribose-5-phosphate isomerase
AT2G01470	-	+	-	-	-	-	GO:0032440.2-alkenal reductase [NAD(P)] activity;GO:0055114.oxidation-reduction process;GO:0016491.oxidoreductase activity;	ATSEC12, STL2P | STL2P (SEC12P-LIKE PROTEIN); nucleotide binding | chr2:211969-214471 REVERSE
AT2G01570	-	+	-	-	-	-	GO:0005634.nucleus;GO:0006355.regulation of transcription. DNA-dependent;GO:0006351.transcription. DNA-dependent;GO:0009740.gibberellic acid mediated signaling pathway;	RGA, RGA1 | RGA1 (REPRESSOR OF GA1-3 1); transcription factor | chr2:255248-257549 REVERSE
AT2G01630	-	+	-	-	-	-	GO:0005875.microtubule associated complex;GO:0007017.microtubule-based process;	glycosyl hydrolase family 17 protein / beta-1,3-glucanase, putative | chr2:279281-282122 REVERSE
AT2G01690	+	-	-	-	-	-	GO:0016310.phosphorylation;GO:0005634.nucleus;GO:0005524.ATP binding;GO:0016301.kinase activity;GO:0006468.protein phosphorylation;GO:0004674.protein serine/threonine kinase activity;GO:0000166.nucleotide binding;GO:0004672.protein kinase activity;GO:0016740.transferase activity;GO:0016772.transferase activity. transferring phosphorus-containing groups;	binding | chr2:308701-313804 REVERSE
AT2G01970	-	+	-	-	-	-	GO:0016020.membrane;GO:0005765.lysosomal membrane;GO:0031410.cytoplasmic vesicle;GO:0006914.autophagy;GO:0016021.integral to membrane;GO:0005764.lysosome;GO:0000421.autophagic vacuole membrane;	endomembrane protein 70, putative | chr2:451870-454884 REVERSE
AT2G02050	-	+	-	-	-	-	GO:0003954.NADH dehydrogenase activity;GO:0005739.mitochondrion;GO:0008137.NADH dehydrogenase (ubiquinone) activity;	NADH-ubiquinone oxidoreductase B18 subunit, putative | chr2:489965-491994 FORWARD
AT2G02070	-	-	-	-	-	+	GO:0008270.zinc ion binding;GO:0005622.intracellular;	ATIDD5 | ATIDD5 (ARABIDOPSIS THALIANA INDETERMINATE(ID)-DOMAIN 5); nucleic acid binding / transcription factor/ zinc ion binding | chr2:505486-509424 FORWARD
AT2G02090	-	+	-	-	-	-	GO:0003677.DNA binding;GO:0005524.ATP binding;GO:0004386.helicase activity;GO:0003676.nucleic acid binding;	ETL1, CHR19 | CHR19/ETL1 (chromatin remodeling 19); ATP binding / DNA binding / helicase | chr2:523283-527011 FORWARD
AT2G02160	-	+	-	-	-	-	GO:0008270.zinc ion binding;GO:0003676.nucleic acid binding;	zinc finger (CCCH-type) family protein | chr2:553109-556112 REVERSE
AT2G02710	-	+	-	-	-	-	GO:0000155.two-component sensor activity;GO:0007165.signal transduction;GO:0000160.two-component signal transduction system (phosphorelay);GO:0006355.regulation of transcription. DNA-dependent;GO:0004871.signal transducer activity;	PAC motif-containing protein | chr2:758692-760870 REVERSE
AT2G02860	-	-	-	-	-	+	GO:0055085.transmembrane transport;GO:0016021.integral to membrane;	Sucrose-proton symporter
AT2G03150	-	-	-	-	-	+	GO:0005509.calcium ion binding;	EMB1579 | EMB1579 (EMBRYO DEFECTIVE 1579); binding | chr2:951930-959185 FORWARD
AT2G03350	-	+	-	-	-	-	-	similar to unknown protein [Arabidopsis thaliana] (TAIR:AT3G08890.1); similar to unknown protein [Arabidopsis thaliana] (TAIR:AT3G08890.2); similar to unnamed protein product [Vitis vinifera] (GB:CAO15324.1); contains InterPro domain Protein of unknown function DUF538 (InterPro:IPR007493) | chr2:1019576-1021183 REVERSE
AT2G03870	-	+	-	-	-	-	-	small nuclear ribonucleoprotein, putative / snRNP, putative / Sm protein, putative | chr2:1180214-1181434 FORWARD
AT2G04540	-	+	-	-	-	-	GO:0008152.metabolic process;GO:0003824.catalytic activity;GO:0009058.biosynthetic process;GO:0004315.3-oxoacyl-[acyl-carrier-protein] synthase activity;GO:0006633.fatty acid biosynthetic process;GO:0016740.transferase activity;GO:0016747.transferase activity. transferring acyl groups other than amino-acyl groups;GO:0008610.lipid biosynthetic process;GO:0033817.beta-ketoacyl-acyl-carrier-protein …	Ketoacyl-ACP Synthase | KAS
AT2G04550	-	+	-	-	-	-	GO:0035335.peptidyl-tyrosine dephosphorylation;GO:0004725.protein tyrosine phosphatase activity;GO:0016791.phosphatase activity;GO:0016787.hydrolase activity;GO:0008138.protein tyrosine/serine/threonine phosphatase activity;GO:0004721.phosphoprotein phosphatase activity;GO:0006470.protein dephosphorylation;GO:0016311.dephosphorylation;	IBR5 | IBR5 (INDOLE-3-BUTYRIC ACID RESPONSE 5); protein tyrosine/serine/threonine phosphatase | chr2:1588357-1590163 FORWARD
AT2G04660	-	+	-	-	-	-	GO:0006511.ubiquitin-dependent protein catabolic process;GO:0031625.ubiquitin protein ligase binding;GO:0016874.ligase activity;GO:0031461.cullin-RING ubiquitin ligase complex;	APC2 | APC2 (anaphase-promoting complex/cyclosome 2); ubiquitin-protein ligase | chr2:1624738-1629159 FORWARD
AT2G04700	-	+	-	-	-	-	GO:0046872.metal ion binding;GO:0051539.4 iron. 4 sulfur cluster binding;GO:0009536.plastid;GO:0051536.iron-sulfur cluster binding;GO:0055114.oxidation-reduction process;GO:0016491.oxidoreductase activity;GO:0009507.chloroplast;GO:0008937.ferredoxin-NAD(P) reductase activity;	ferredoxin thioredoxin reductase catalytic beta chain family protein | chr2:1646804-1648557 FORWARD
AT2G04842	-	+	-	-	-	-	GO:0016876.ligase activity. forming aminoacyl-tRNA and related compounds;GO:0005524.ATP binding;GO:0004829.threonine-tRNA ligase activity;GO:0005737.cytoplasm;GO:0016874.ligase activity;GO:0046872.metal ion binding;GO:0000166.nucleotide binding;GO:0006418.tRNA aminoacylation for protein translation;GO:0043039.tRNA aminoacylation;GO:0006412.translation;GO:0004812.aminoacyl-tRNA ligase activity;GO:…	EMB2761 | EMB2761 (EMBRYO DEFECTIVE 2761); threonine-tRNA ligase | chr2:1698463-1701268 REVERSE
AT2G04940	-	+	-	-	-	-	GO:0016310.phosphorylation;GO:0004765.shikimate kinase activity;GO:0005524.ATP binding;GO:0016301.kinase activity;GO:0000166.nucleotide binding;GO:0005975.carbohydrate metabolic process;GO:0016740.transferase activity;GO:0046316.gluconokinase activity;	scramblase-related | chr2:1736482-1740385 REVERSE
AT2G05170	-	+	-	-	-	-	GO:0046872.metal ion binding;GO:0008270.zinc ion binding;GO:0005488.binding;	ATVPS11 | ATVPS11 (Arabidopsis thaliana vacuolar protein sorting 11); transporter | chr2:1869874-1873809 FORWARD
AT2G05840	-	+	-	-	-	-	GO:0004175.endopeptidase activity;GO:0019773.proteasome core complex. alpha-subunit complex;GO:0005634.nucleus;GO:0051603.proteolysis involved in cellular protein catabolic process;GO:0008233.peptidase activity;GO:0004298.threonine-type endopeptidase activity;GO:0000502.proteasome complex;GO:0005737.cytoplasm;GO:0005839.proteasome core complex;GO:0016787.hydrolase activity;GO:0006511.ubiquitin-de…	PAA2 | PAA2 (20S PROTEASOME SUBUNIT PAA2); peptidase | chr2:2234089-2236291 FORWARD
AT2G06050	-	+	-	-	-	-	GO:0016629.12-oxophytodienoate reductase activity;GO:0008152.metabolic process;GO:0005777.peroxisome;GO:0003824.catalytic activity;GO:0055114.oxidation-reduction process;GO:0010181.FMN binding;GO:0006633.fatty acid biosynthetic process;GO:0031408.oxylipin biosynthetic process;GO:0008610.lipid biosynthetic process;GO:0016491.oxidoreductase activity;	Oxo-Phytodienoic Acid Reductase |
AT2G06210	-	-	-	-	-	+	GO:0005488.binding;	VIP6, ELF8 | ELF8 (EARLY FLOWERING 8); binding | chr2:2428900-2436684 REVERSE
AT2G06510	-	+	-	-	-	-	GO:0005634.nucleus;GO:0003677.DNA binding;GO:0006281.DNA repair;GO:0006260.DNA replication;GO:0003676.nucleic acid binding;GO:0046872.metal ion binding;GO:0006310.DNA recombination;GO:0006974.response to DNA damage stimulus;	replication protein, putative | chr2:2585015-2587683 FORWARD
AT2G06530	-	+	-	-	-	-	GO:0016020.membrane;GO:0006810.transport;GO:0005768.endosome;GO:0031902.late endosome membrane;GO:0005737.cytoplasm;GO:0015031.protein transport;	VPS2.1 | VPS2.1 | chr2:2588542-2590450 REVERSE
AT2G07340	-	+	-	-	-	-	GO:0016272.prefoldin complex;GO:0006457.protein folding;GO:0051082.unfolded protein binding;	prefoldin-related KE2 family protein | chr2:3045556-3046740 FORWARD
AT2G13360	-	+	-	-	-	-	GO:0050281.serine-glyoxylate transaminase activity;GO:0008152.metabolic process;GO:0003824.catalytic activity;GO:0055114.oxidation-reduction process;GO:0005737.cytoplasm;GO:0008483.transaminase activity;GO:0016740.transferase activity;GO:0030170.pyridoxal phosphate binding;GO:0016491.oxidoreductase activity;	AGT1, AGT | AGT (ALANINE:GLYOXYLATE AMINOTRANSFERASE) | chr2:5546322-5548440 REVERSE
AT2G13370	+	-	-	+	-	-	GO:0005634.nucleus;GO:0003677.DNA binding;GO:0005524.ATP binding;GO:0006355.regulation of transcription. DNA-dependent;GO:0006351.transcription. DNA-dependent;GO:0004386.helicase activity;GO:0008026.ATP-dependent helicase activity;GO:0003676.nucleic acid binding;GO:0016787.hydrolase activity;GO:0000166.nucleotide binding;GO:0016740.transferase activity;	CHR5 | CHR5 (chromatin remodeling 5); ATP binding / DNA binding / chromatin binding / helicase | chr2:5551263-5563546 REVERSE
AT2G13560	-	+	-	-	-	-	GO:0005759.mitochondrial matrix;GO:0004471.malate dehydrogenase (decarboxylating) activity;GO:0016616.oxidoreductase activity. acting on the CH-OH group of donors. NAD or NADP as acceptor;GO:0042566.hydrogenosome;GO:0051287.NAD binding;GO:0055114.oxidation-reduction process;GO:0005488.binding;GO:0006108.malate metabolic process;GO:0004473.malate dehydrogenase (oxaloacetate-decarboxylating) (NADP+…	NAD-malic enzyme
AT2G14170	-	+	-	-	-	-	GO:0016620.oxidoreductase activity. acting on the aldehyde or oxo group of donors. NAD or NADP as acceptor;GO:0008152.metabolic process;GO:0004491.methylmalonate-semialdehyde dehydrogenase (acylating) activity;GO:0055114.oxidation-reduction process;GO:0016491.oxidoreductase activity;	ALDH6B2 | ALDH6B2 (Aldehyde dehydrogenase 6B2); 3-chloroallyl aldehyde dehydrogenase | chr2:5984438-5988981 REVERSE
AT2G14260	-	+	-	-	-	-	GO:0016787.hydrolase activity;GO:0008233.peptidase activity;GO:0006508.proteolysis;GO:0004177.aminopeptidase activity;GO:0005737.cytoplasm;	PIP | PIP (proline iminopeptidase); prolyl aminopeptidase | chr2:6048335-6051056 REVERSE
AT2G14530	-	+	-	-	-	-	-	similar to unknown protein [Arabidopsis thaliana] (TAIR:AT5G64470.2); similar to hypothetical protein [Vitis vinifera] (GB:CAN78688.1); contains InterPro domain Protein of unknown function DUF231, plant (InterPro:IPR004253) | chr2:6194503-6197462 FORWARD
AT2G14835	-	+	-	-	-	-	GO:0046872.metal ion binding;GO:0008270.zinc ion binding;	zinc finger (C3HC4-type RING finger) family protein | chr2:6373970-6378116 FORWARD
AT2G14910	-	+	-	-	-	-	-	similar to amine oxidase/ copper ion binding / quinone binding [Arabidopsis thaliana] (TAIR:AT5G14970.1); similar to unnamed protein product [Vitis vinifera] (GB:CAO70864.1) | chr2:6413558-6416234 REVERSE
AT2G15290	-	+	-	-	-	-	-	ATTIC21, TIC21, CIA5, PIC1 | ATTIC21/CIA5/PIC1/TIC21 (CHLOROPLAST IMPORT APPARATUS 5); copper uptake transmembrane transporter/ iron ion transmembrane transporter/ protein homodimerization | chr2:6649382-6651119 REVERSE
AT2G15690	-	-	-	-	-	+	-	pentatricopeptide (PPR) repeat-containing protein | chr2:6838077-6840859 REVERSE
AT2G15695	-	+	-	-	-	-	-	similar to unknown protein [Arabidopsis thaliana] (TAIR:AT5G44250.1); similar to unnamed protein product [Vitis vinifera] (GB:CAO47790.1); contains InterPro domain Protein of unknown function DUF829, eukaryotic (InterPro:IPR008547) | chr2:6840962-6843516 REVERSE
AT2G15860	-	+	-	-	-	-	-	similar to unnamed protein product [Vitis vinifera] (GB:CAO47727.1) | chr2:6912470-6916511 REVERSE
AT2G16530	-	+	-	-	-	-	GO:0016627.oxidoreductase activity. acting on the CH-CH group of donors;GO:0016021.integral to membrane;GO:0005737.cytoplasm;GO:0006629.lipid metabolic process;	3-oxo-5-alpha-steroid 4-dehydrogenase family protein / steroid 5-alpha-reductase family protein | chr2:7170071-7172405 REVERSE
AT2G16600	-	-	-	-	-	+	GO:0006457.protein folding;GO:0003755.peptidyl-prolyl cis-trans isomerase activity;GO:0016853.isomerase activity;GO:0000413.protein peptidyl-prolyl isomerization;GO:0042277.peptide binding;GO:0005737.cytoplasm;	ROC3 | ROC3 (rotamase CyP 3); peptidyl-prolyl cis-trans isomerase | chr2:7207889-7208656 FORWARD
AT2G16860	-	+	-	-	-	-	GO:0006397.mRNA processing;GO:0005634.nucleus;GO:0008380.RNA splicing;	GCIP-interacting family protein | chr2:7311001-7313753 REVERSE
AT2G17200	-	+	-	-	-	-	GO:0005634.nucleus;GO:0000502.proteasome complex;GO:0005737.cytoplasm;GO:0005488.binding;	ubiquitin family protein | chr2:7488963-7492322 REVERSE
AT2G17510	-	+	-	-	-	-	GO:0003723.RNA binding;GO:0016787.hydrolase activity;GO:0008859.exoribonuclease II activity;GO:0004540.ribonuclease activity;	EMB2763 | EMB2763 (EMBRYO DEFECTIVE 2763); RNA binding / ribonuclease | chr2:7616318-7623082 REVERSE
AT2G17520	-	+	-	-	-	-	GO:0006397.mRNA processing;GO:0016310.phosphorylation;GO:0005524.ATP binding;GO:0016301.kinase activity;GO:0006468.protein phosphorylation;GO:0004674.protein serine/threonine kinase activity;GO:0016891.endoribonuclease activity. producing 5'-phosphomonoesters;GO:0004672.protein kinase activity;GO:0016740.transferase activity;GO:0016772.transferase activity. transferring phosphorus-containing grou…	IRE1A | IRE1A (Yeast endoribonuclease/protein kinase IRE1-like gene); kinase | chr2:7624292-7628191 FORWARD
AT2G17705	-	+	-	-	-	-	GO:0008113.peptide-methionine-(S)-S-oxide reductase activity;GO:0055114.oxidation-reduction process;	peptide-methionine-(S)-S-oxide reductase | chr2:7699526-7700335 FORWARD
AT2G17790	-	+	-	-	-	-	-	similar to unknown protein [Arabidopsis thaliana] (TAIR:AT3G51310.1); similar to binding [Arabidopsis thaliana] (TAIR:AT1G75850.1); similar to unnamed protein product [Vitis vinifera] (GB:CAO60958.1); similar to hypothetical protein OsI_013447 [Oryza sativa (indica cultivar-group)] (GB:EAY92214.1); similar to unnamed protein product [Vitis vinifera] (GB:CAO48166.1); contains InterPro domain Vacuo…
AT2G17980	-	+	-	-	-	-	GO:0006904.vesicle docking involved in exocytosis;GO:0016192.vesicle-mediated transport;	ATSLY1 | ATSLY1; protein transporter | chr2:7831248-7833679 FORWARD
AT2G18030	-	+	-	-	-	-	GO:0016671.oxidoreductase activity. acting on a sulfur group of donors. disulfide as acceptor;GO:0008113.peptide-methionine-(S)-S-oxide reductase activity;GO:0006464.cellular protein modification process;GO:0019538.protein metabolic process;GO:0055114.oxidation-reduction process;GO:0016491.oxidoreductase activity;	peptide methionine sulfoxide reductase family protein | chr2:7847190-7848905 FORWARD
AT2G18040	-	+	-	-	-	-	GO:0006457.protein folding;GO:0005634.nucleus;GO:0003755.peptidyl-prolyl cis-trans isomerase activity;GO:0016853.isomerase activity;GO:0000413.protein peptidyl-prolyl isomerization;GO:0005737.cytoplasm;	PIN1AT | PIN1AT (parvulin 1At) | chr2:7849246-7850952 FORWARD
AT2G18170	-	+	-	-	-	-	GO:0016310.phosphorylation;GO:0005524.ATP binding;GO:0004674.protein serine/threonine kinase activity;GO:0016301.kinase activity;GO:0004672.protein kinase activity;GO:0000166.nucleotide binding;GO:0006468.protein phosphorylation;GO:0016740.transferase activity;GO:0004707.MAP kinase activity;GO:0016772.transferase activity. transferring phosphorus-containing groups;	MPK7, ATMPK7 | ATMPK7 (MAP KINASE 7); MAP kinase/ kinase | chr2:7914886-7917005 REVERSE
AT2G18400	-	+	-	-	-	-	GO:0005840.ribosome;GO:0030529.ribonucleoprotein complex;GO:0006412.translation;GO:0005622.intracellular;GO:0005739.mitochondrion;GO:0003735.structural constituent of ribosome;GO:0019843.rRNA binding;	ribosomal protein L6 family protein | chr2:7996558-7997668 REVERSE
AT2G18730	-	+	-	-	-	-	GO:0004143.diacylglycerol kinase activity;GO:0016310.phosphorylation;GO:0007205.protein kinase C-activating G-protein coupled receptor signaling pathway;GO:0016301.kinase activity;GO:0016740.transferase activity;	Diacylglycerol Kinase |
AT2G18790	-	-	-	-	-	+	GO:0016020.membrane;GO:0008020.G-protein coupled photoreceptor activity;GO:0005524.ATP binding;GO:0006355.regulation of transcription. DNA-dependent;GO:0004673.protein histidine kinase activity;GO:0017006.protein-tetrapyrrole linkage;GO:0009585.red. far-red light phototransduction;GO:0000160.two-component signal transduction system (phosphorelay);GO:0050896.response to stimulus;GO:0004871.signal …	HY3, OOP1, PHYB | PHYB (PHYTOCHROME B); G-protein coupled photoreceptor/ signal transducer | chr2:8146963-8151512 FORWARD
AT2G19520	-	+	-	-	-	-	GO:0005634.nucleus;GO:0006355.regulation of transcription. DNA-dependent;GO:0006260.DNA replication;GO:0004402.histone acetyltransferase activity;GO:0006351.transcription. DNA-dependent;GO:0016573.histone acetylation;GO:0035098.ESC/E(Z) complex;GO:0016740.transferase activity;GO:0016568.chromatin modification;	ACG1, MSI4, NFC4, NFC04, ATMSI4, FVE | FVE | chr2:8463018-8466607 FORWARD
AT2G19580	-	+	-	-	-	-	GO:0051437.positive regulation of ubiquitin-protein ligase activity involved in mitotic cell cycle;GO:0051436.negative regulation of ubiquitin-protein ligase activity involved in mitotic cell cycle;GO:0000502.proteasome complex;GO:0031145.anaphase-promoting complex-dependent proteasomal ubiquitin-dependent protein catabolic process;GO:0042176.regulation of protein catabolic process;GO:0030234.enz…	TET2 | TET2 (TETRASPANIN2) | chr2:8479216-8482235 REVERSE
AT2G19790	-	+	-	-	-	-	GO:0003840.gamma-glutamyltransferase activity;GO:0016740.transferase activity;	clathrin adaptor complex small chain family protein | chr2:8534313-8535615 FORWARD
AT2G19880	-	+	-	-	-	-	GO:0016757.transferase activity. transferring glycosyl groups;GO:0016740.transferase activity;	Glucosylceramide Synthase (UDP-glucose-dependent) |
AT2G19900	-	+	-	-	-	-	GO:0016616.oxidoreductase activity. acting on the CH-OH group of donors. NAD or NADP as acceptor;GO:0051287.NAD binding;GO:0005737.cytoplasm;GO:0055114.oxidation-reduction process;GO:0005488.binding;GO:0006108.malate metabolic process;GO:0004473.malate dehydrogenase (oxaloacetate-decarboxylating) (NADP+) activity;GO:0016619.malate dehydrogenase (oxaloacetate-decarboxylating) activity;GO:0046872.m…	NADP-malic enzyme
AT2G20060	-	+	-	-	-	-	GO:0005840.ribosome;GO:0003723.RNA binding;GO:0030529.ribonucleoprotein complex;GO:0006412.translation;GO:0003735.structural constituent of ribosome;GO:0019843.rRNA binding;	ribosomal protein L4 family protein | chr2:8666124-8668570 FORWARD
AT2G20360	-	+	-	-	-	-	GO:0006810.transport;GO:0005759.mitochondrial matrix;GO:0003824.catalytic activity;GO:0005488.binding;GO:0022900.electron transport chain;GO:0044237.cellular metabolic process;GO:0005739.mitochondrion;GO:0070469.respiratory chain;GO:0050662.coenzyme binding;	binding / catalytic/ coenzyme binding | chr2:8793069-8796554 FORWARD
AT2G20370	-	+	-	-	-	-	GO:0016020.membrane;GO:0016757.transferase activity. transferring glycosyl groups;GO:0016740.transferase activity;	KAM1, MUR3 | KAM1/MUR3 (MURUS 3); catalytic/ transferase, transferring glycosyl groups | chr2:8799067-8801482 FORWARD
AT2G20420	-	+	-	-	-	-	GO:0004775.succinate-CoA ligase (ADP-forming) activity;GO:0006104.succinyl-CoA metabolic process;GO:0006105.succinate metabolic process;GO:0008152.metabolic process;GO:0005524.ATP binding;GO:0003824.catalytic activity;GO:0016874.ligase activity;GO:0006099.tricarboxylic acid cycle;GO:0046872.metal ion binding;GO:0000166.nucleotide binding;GO:0005739.mitochondrion;	succinyl-CoA ligase (GDP-forming) beta-chain, mitochondrial, putative / succinyl-CoA synthetase, beta chain, putative / SCS-beta, putative | chr2:8812534-8815201 FORWARD
AT2G20450	-	+	-	-	-	-	GO:0005840.ribosome;GO:0030529.ribonucleoprotein complex;GO:0006412.translation;GO:0005622.intracellular;GO:0003735.structural constituent of ribosome;	60S ribosomal protein L14 (RPL14A) | chr2:8820943-8822334 FORWARD
AT2G20495	-	+	-	-	-	-	GO:0016310.phosphorylation;GO:0016301.kinase activity;GO:0016740.transferase activity;	similar to unnamed protein product [Vitis vinifera] (GB:CAO40614.1) | chr2:8840246-8842344 FORWARD
AT2G20680	-	+	-	-	-	-	GO:0043169.cation binding;GO:0004553.hydrolase activity. hydrolyzing O-glycosyl compounds;GO:0016787.hydrolase activity;GO:0005975.carbohydrate metabolic process;GO:0003824.catalytic activity;	glycosyl hydrolase family 5 protein / cellulase family protein | chr2:8927548-8930254 FORWARD
AT2G20690	-	+	-	-	-	-	GO:0016740.transferase activity;GO:0009231.riboflavin biosynthetic process;GO:0055114.oxidation-reduction process;GO:0016491.oxidoreductase activity;GO:0004746.riboflavin synthase activity;	lumazine-binding family protein | chr2:8930386-8932055 FORWARD
AT2G20840	-	+	-	-	-	-	GO:0030658.transport vesicle membrane;GO:0016020.membrane;GO:0006810.transport;GO:0031410.cytoplasmic vesicle;GO:0016021.integral to membrane;GO:0005886.plasma membrane;GO:0015031.protein transport;	secretory carrier membrane protein (SCAMP) family protein | chr2:8978793-8981566 REVERSE
AT2G20860	-	+	-	-	-	-	GO:0008152.metabolic process;GO:0003824.catalytic activity;GO:0051536.iron-sulfur cluster binding;GO:0009107.lipoate biosynthetic process;GO:0005737.cytoplasm;GO:0016992.lipoate synthase activity;GO:0046872.metal ion binding;GO:0051539.4 iron. 4 sulfur cluster binding;GO:0016783.sulfurtransferase activity;GO:0016740.transferase activity;GO:0005739.mitochondrion;GO:0009249.protein lipoylation;	Lipoate Synthase | LS or LIP1
AT2G20900	-	+	-	-	-	-	GO:0004143.diacylglycerol kinase activity;GO:0016310.phosphorylation;GO:0007205.protein kinase C-activating G-protein coupled receptor signaling pathway;GO:0016301.kinase activity;GO:0016740.transferase activity;	Diacylglycerol Kinase |
AT2G21170	-	+	-	-	-	-	GO:0008152.metabolic process;GO:0006094.gluconeogenesis;GO:0016853.isomerase activity;GO:0006096.glycolysis;GO:0004807.triose-phosphate isomerase activity;GO:0003824.catalytic activity;GO:0005737.cytoplasm;GO:0006098.pentose-phosphate shunt;GO:0019253.reductive pentose-phosphate cycle;GO:0006633.fatty acid biosynthetic process;GO:0009536.plastid;GO:0008610.lipid biosynthetic process;GO:0009507.ch…	triosephosphate isomerase
AT2G21390	-	+	-	-	-	-	GO:0006886.intracellular protein transport;GO:0030117.membrane coat;GO:0030126.COPI vesicle coat;GO:0016740.transferase activity;GO:0005198.structural molecule activity;GO:0016905.myosin heavy chain kinase activity;GO:0016192.vesicle-mediated transport;	coatomer protein complex, subunit alpha, putative | chr2:9159086-9163958 FORWARD
AT2G21600	-	+	-	-	-	-	GO:0016021.integral to membrane;	ATRER1B | ATRER1B (Arabidopsis thaliana endoplasmatic reticulum retrieval protein 1B) | chr2:9249881-9251913 FORWARD
AT2G21620	-	+	-	-	-	-	GO:0006950.response to stress;	RD2 | RD2 (RESPONSIVE TO DESSICATION 2) | chr2:9255653-9257336 FORWARD
AT2G21870	-	+	-	-	-	-	-	Identical to Probable ATP synthase 24 kDa subunit, mitochondrial precursor [Arabidopsis Thaliana] (GB:Q9SJ12;GB:Q8LBN3); similar to unnamed protein product [Vitis vinifera] (GB:CAO71749.1) | chr2:9327275-9329814 REVERSE
AT2G21940	-	+	-	-	-	-	GO:0000287.magnesium ion binding;GO:0016310.phosphorylation;GO:0008652.cellular amino acid biosynthetic process;GO:0004765.shikimate kinase activity;GO:0005524.ATP binding;GO:0016301.kinase activity;GO:0005737.cytoplasm;GO:0046872.metal ion binding;GO:0009073.aromatic amino acid family biosynthetic process;GO:0000166.nucleotide binding;GO:0009536.plastid;GO:0016740.transferase activity;GO:0009507…	shikimate kinase, putative | chr2:9357623-9360311 FORWARD
AT2G22475	-	+	-	-	-	-	-	GEM | GEM | chr2:9548481-9552090 FORWARD
AT2G22660	-	-	-	-	-	+	-	similar to glycine-rich protein [Arabidopsis thaliana] (TAIR:AT4G37900.1); similar to unnamed protein product [Vitis vinifera] (GB:CAO44607.1); similar to unnamed protein product [Vitis vinifera] (GB:CAO17179.1); similar to unnamed protein product [Vitis vinifera] (GB:CAO38708.1); contains InterPro domain Protein of unknown function DUF1399 (InterPro:IPR009836) | chr2:9634488-9638161 FORWARD
AT2G23070	-	+	-	-	-	-	GO:0016310.phosphorylation;GO:0005524.ATP binding;GO:0016301.kinase activity;GO:0006468.protein phosphorylation;GO:0008353.RNA polymerase II carboxy-terminal domain kinase activity;GO:0004674.protein serine/threonine kinase activity;GO:0000166.nucleotide binding;GO:0004672.protein kinase activity;GO:0016740.transferase activity;GO:0016772.transferase activity. transferring phosphorus-containing g…	casein kinase II alpha chain, putative | chr2:9831045-9833978 REVERSE
AT2G23390	-	+	-	-	-	-	-	similar to hypothetical protein OsI_015489 [Oryza sativa (indica cultivar-group)] (GB:EAY94256.1); similar to Os04g0442200 [Oryza sativa (japonica cultivar-group)] (GB:NP_001052881.1); contains InterPro domain Acyl-CoA N-acyltransferase (InterPro:IPR016181); contains InterPro domain Protein of unknown function DUF482 (InterPro:IPR007434) | chr2:9967452-9970703 REVERSE
AT2G23460	-	+	-	-	-	-	GO:0007186.G-protein coupled receptor signaling pathway;GO:0046872.metal ion binding;GO:0007165.signal transduction;GO:0000166.nucleotide binding;GO:0019001.guanyl nucleotide binding;GO:0005525.GTP binding;GO:0004871.signal transducer activity;GO:0006471.protein ADP-ribosylation;	XLG1, ATXLG1 | XLG1 (EXTRA-LARGE G-PROTEIN 1); signal transducer | chr2:10002558-10006202 FORWARD
AT2G24360	-	+	-	-	-	-	GO:0016310.phosphorylation;GO:0005524.ATP binding;GO:0004674.protein serine/threonine kinase activity;GO:0016301.kinase activity;GO:0004672.protein kinase activity;GO:0006468.protein phosphorylation;GO:0016772.transferase activity. transferring phosphorus-containing groups;	serine/threonine/tyrosine kinase, putative | chr2:10371531-10373982 REVERSE
AT2G24830	-	+	-	-	-	-	GO:0003723.RNA binding;GO:0006184.GTP catabolic process;GO:0005622.intracellular;GO:0003924.GTPase activity;GO:0003676.nucleic acid binding;GO:0003964.RNA-directed DNA polymerase activity;GO:0000166.nucleotide binding;GO:0008270.zinc ion binding;GO:0005525.GTP binding;GO:0006278.RNA-dependent DNA replication;	zinc finger (CCCH-type) family protein / D111/G-patch domain-containing protein | chr2:10583935-10586309 REVERSE
AT2G24940	-	+	-	-	-	-	GO:0032440.2-alkenal reductase [NAD(P)] activity;GO:0020037.heme binding;GO:0055114.oxidation-reduction process;GO:0016491.oxidoreductase activity;	ATMAPR2 | ATMAPR2 (ARABIDOPSIS THALIANA MEMBRANE-ASSOCIATED PROGESTERONE BINDING PROTEIN 2); heme binding / transition metal ion binding | chr2:10616473-10619311 FORWARD
AT2G25100	-	+	-	-	-	-	GO:0016070.RNA metabolic process;GO:0003723.RNA binding;GO:0016787.hydrolase activity;GO:0004523.ribonuclease H activity;GO:0004519.endonuclease activity;GO:0004518.nuclease activity;GO:0003676.nucleic acid binding;	ribonuclease HII family protein | chr2:10686603-10689077 REVERSE
AT2G25110	-	+	-	-	-	-	GO:0016020.membrane;GO:0016757.transferase activity. transferring glycosyl groups;GO:0016740.transferase activity;GO:0004169.dolichyl-phosphate-mannose-protein mannosyltransferase activity;	SDF2 | SDF2 (STROMAL CELL-DERIVED FACTOR 2-LIKE PROTEIN PRECURSOR) | chr2:10691214-10693164 FORWARD
AT2G25280	-	+	-	-	-	-	-	similar to unknown [Populus trichocarpa] (GB:ABK93585.1); contains InterPro domain Protein of unknown function DUF52 (InterPro:IPR002737) | chr2:10769434-10771889 REVERSE
AT2G25310	-	+	-	-	-	-	GO:0004180.carboxypeptidase activity;GO:0030246.carbohydrate binding;	carbohydrate binding | chr2:10784180-10786305 REVERSE
AT2G25320	+	-	-	-	-	-	GO:0016597.amino acid binding;GO:0008152.metabolic process;GO:0009058.biosynthetic process;GO:0003824.catalytic activity;GO:0030170.pyridoxal phosphate binding;	similar to meprin and TRAF homology domain-containing protein / MATH domain-containing protein [Arabidopsis thaliana] (TAIR:AT2G25330.1); similar to unnamed protein product [Vitis vinifera] (GB:CAO44257.1); similar to unknown [Populus trichocarpa] (GB:ABG37643.1); similar to unknown [Populus trichocarpa] (GB:ABG37644.1); contains InterPro domain MATH (InterPro:IPR002083); contains InterPro domain…
AT2G25490	-	-	-	-	-	+	-	FBL6, EBF1 | EBF1 (EIN3-BINDING F BOX PROTEIN 1); ubiquitin-protein ligase | chr2:10854453-10857610 REVERSE
AT2G25570	-	+	-	-	-	-	-	binding | chr2:10892776-10894999 REVERSE
AT2G25605	-	+	-	-	-	-	-	similar to unnamed protein product [Vitis vinifera] (GB:CAO44153.1) | chr2:10906521-10908119 FORWARD
AT2G25760	+	-	-	-	-	-	GO:0016310.phosphorylation;GO:0005847.mRNA cleavage and polyadenylation specificity factor complex;GO:0005524.ATP binding;GO:0005737.cytoplasm;GO:0007067.mitosis;GO:0004672.protein kinase activity;GO:0000166.nucleotide binding;GO:0000777.condensed chromosome kinetochore;GO:0005856.cytoskeleton;GO:0005634.nucleus;GO:0005815.microtubule organizing center;GO:0016301.kinase activity;GO:0016607.nuclea…	protein kinase family protein | chr2:10991886-10996002 REVERSE
AT2G25850	-	+	-	-	-	-	GO:0031123.RNA 3'-end processing;GO:0005634.nucleus;GO:0004652.polynucleotide adenylyltransferase activity;GO:0003723.RNA binding;GO:0043631.RNA polyadenylation;GO:0016779.nucleotidyltransferase activity;GO:0006351.transcription. DNA-dependent;GO:0016740.transferase activity;	nucleotidyltransferase family protein | chr2:11032934-11037705 REVERSE
AT2G25950	-	+	-	-	-	-	-	similar to unknown protein [Arabidopsis thaliana] (TAIR:AT3G04780.1); similar to unknown [Populus trichocarpa] (GB:ABK95895.1); contains InterPro domain Protein of unknown function DUF1000 (InterPro:IPR010400) | chr2:11075722-11077739 FORWARD
AT2G25970	-	-	-	-	-	+	GO:0003723.RNA binding;GO:0016787.hydrolase activity;GO:0004221.ubiquitin thiolesterase activity;	KH domain-containing protein | chr2:11078729-11082747 REVERSE
AT2G26000	-	+	-	-	-	-	GO:0046872.metal ion binding;GO:0000166.nucleotide binding;GO:0008270.zinc ion binding;	zinc finger (C3HC4-type RING finger) family protein | chr2:11088380-11092408 FORWARD
AT2G26060	-	+	-	-	-	-	GO:0016226.iron-sulfur cluster assembly;GO:0004402.histone acetyltransferase activity;GO:0016740.transferase activity;GO:0016573.histone acetylation;	EMB1345 | EMB1345 (EMBRYO DEFECTIVE 1345); nucleotide binding | chr2:11109379-11112433 FORWARD
AT2G26140	-	-	-	-	-	+	GO:0016020.membrane;GO:0008233.peptidase activity;GO:0005524.ATP binding;GO:0004222.metalloendopeptidase activity;GO:0030163.protein catabolic process;GO:0016787.hydrolase activity;GO:0006508.proteolysis;GO:0000166.nucleotide binding;GO:0008568.microtubule-severing ATPase activity;GO:0006200.ATP catabolic process;GO:0017111.nucleoside-triphosphatase activity;GO:0016887.ATPase activity;	FTSH4 | FTSH4 (FtsH protease 4); ATP-dependent peptidase/ ATPase/ metallopeptidase | chr2:11138656-11142423 REVERSE
AT2G26210	-	+	-	-	-	-	GO:0046872.metal ion binding;	ankyrin repeat family protein | chr2:11164196-11166370 FORWARD
AT2G26230	-	+	-	-	-	-	GO:0009877.nodulation;GO:0006144.purine nucleobase metabolic process;GO:0005777.peroxisome;GO:0055114.oxidation-reduction process;GO:0016491.oxidoreductase activity;GO:0004846.urate oxidase activity;	uricase / urate oxidase / nodulin 35, putative | chr2:11171653-11174273 FORWARD
AT2G27030	-	+	-	-	-	-	GO:0005509.calcium ion binding;	CAM5 | CAM5 (CALMODULIN 5); calcium ion binding | chr2:11539082-11540354 FORWARD
AT2G27170	+	-	-	-	-	-	GO:0000922.spindle pole;GO:0005524.ATP binding;GO:0045502.dynein binding;GO:0046982.protein heterodimerization activity;GO:0006275.regulation of DNA replication;GO:0005737.cytoplasm;GO:0007067.mitosis;GO:0005515.protein binding;GO:0030893.meiotic cohesin complex;GO:0000166.nucleotide binding;GO:0006974.response to DNA damage stimulus;GO:0005634.nucleus;GO:0007165.signal transduction;GO:0006281.DN…	SMC3, TTN7 | TTN7 (TITAN7); ATP binding | chr2:11616200-11624512 REVERSE
AT2G27960	-	+	-	-	-	-	GO:0016310.phosphorylation;GO:0051301.cell division;GO:0016301.kinase activity;GO:0016538.cyclin-dependent protein kinase regulator activity;GO:0007049.cell cycle;	CKS1, CKS1AT | CKS1/CKS1AT (CDK-SUBUNIT 1); cyclin-dependent protein kinase/ protein binding | chr2:11917800-11918762 REVERSE
AT2G28070	-	+	-	-	-	-	GO:0016020.membrane;GO:0005524.ATP binding;GO:0016787.hydrolase activity;GO:0000166.nucleotide binding;GO:0006200.ATP catabolic process;GO:0015423.maltose-transporting ATPase activity;GO:0017111.nucleoside-triphosphatase activity;GO:0016887.ATPase activity;	ABC Transporter | WBC3 / ABCG3
AT2G28190	-	+	-	-	-	-	GO:0016209.antioxidant activity;GO:0006801.superoxide metabolic process;GO:0004784.superoxide dismutase activity;GO:0046872.metal ion binding;GO:0009536.plastid;GO:0055114.oxidation-reduction process;GO:0016491.oxidoreductase activity;GO:0009507.chloroplast;	CZSOD2, CSD2 | CSD2 (COPPER/ZINC SUPEROXIDE DISMUTASE 2); copper, zinc superoxide dismutase | chr2:12021575-12023646 FORWARD
AT2G28370	-	+	-	-	-	-	-	Identical to UPF0497 membrane protein At2g28370 [Arabidopsis Thaliana] (GB:Q9SKN3); similar to integral membrane protein, putative [Arabidopsis thaliana] (TAIR:AT2G37200.1); similar to unnamed protein product [Vitis vinifera] (GB:CAO21850.1); contains InterPro domain Protein of unknown function DUF588 (InterPro:IPR006702) | chr2:12138631-12140781 FORWARD
AT2G28520	-	+	-	-	-	-	GO:0016020.membrane;GO:0006810.transport;GO:0031410.cytoplasmic vesicle;GO:0042470.melanosome;GO:0006811.ion transport;GO:0015991.ATP hydrolysis coupled proton transport;GO:0016787.hydrolase activity;GO:0016021.integral to membrane;GO:0033177.proton-transporting two-sector ATPase complex. proton-transporting domain;GO:0015078.hydrogen ion transmembrane transporter activity;GO:0015992.proton trans…	VHA-A1 | VHA-A1 (VACUOLAR PROTON ATPASE A 1); ATPase | chr2:12216973-12222972 FORWARD
AT2G28840	-	+	-	-	-	-	GO:0046872.metal ion binding;GO:0008270.zinc ion binding;	ankyrin repeat family protein | chr2:12385414-12387819 FORWARD
AT2G28910	-	+	-	-	-	-	GO:0008270.zinc ion binding;GO:0003676.nucleic acid binding;	CXIP4 | CXIP4 (CAX INTERACTING PROTEIN 4); nucleic acid binding / zinc ion binding | chr2:12422857-12424462 REVERSE
AT2G29560	-	+	-	-	-	-	GO:0000287.magnesium ion binding;GO:0016829.lyase activity;GO:0009986.cell surface;GO:0004634.phosphopyruvate hydratase activity;GO:0006096.glycolysis;GO:0000015.phosphopyruvate hydratase complex;GO:0005737.cytoplasm;	phosphoenolpyruvate enolase
AT2G29990	-	+	-	-	-	-	GO:0050660.flavin adenine dinucleotide binding;GO:0008137.NADH dehydrogenase (ubiquinone) activity;GO:0055114.oxidation-reduction process;GO:0016491.oxidoreductase activity;	NDA2 | NDA2 (ALTERNATIVE NAD(P)H DEHYDROGENASE 2); NADH dehydrogenase | chr2:12800417-12802990 REVERSE
AT2G30110	-	-	-	-	-	+	GO:0008641.small protein activating enzyme activity;GO:0006464.cellular protein modification process;GO:0005524.ATP binding;GO:0000166.nucleotide binding;GO:0003824.catalytic activity;GO:0005488.binding;GO:0016874.ligase activity;	MOS5, ATUBA1 | ATUBA1 (ARABIDOPSIS THALIANA UBIQUITIN-ACTIVATING ENZYME 1); ubiquitin activating enzyme | chr2:12859449-12864694 REVERSE
AT2G30330	-	+	-	-	-	-	-	GCN5L1 family protein | chr2:12935844-12936814 REVERSE
AT2G30470	-	+	-	-	-	-	GO:0005634.nucleus;GO:0003677.DNA binding;GO:0006355.regulation of transcription. DNA-dependent;GO:0008270.zinc ion binding;GO:0006351.transcription. DNA-dependent;	a member of a novel family of B3 domain proteins | HSI2/VAL1
AT2G30580	-	-	-	-	-	+	GO:0046872.metal ion binding;GO:0008270.zinc ion binding;	zinc finger (C3HC4-type RING finger) family protein | chr2:13033077-13037738 FORWARD
AT2G30620	-	-	-	-	-	+	GO:0005634.nucleus;GO:0003677.DNA binding;GO:0006334.nucleosome assembly;GO:0005694.chromosome;GO:0000786.nucleosome;	histone H1.2 | chr2:13052008-13053588 FORWARD
AT2G30700	-	+	-	-	-	-	-	similar to unknown protein [Arabidopsis thaliana] (TAIR:AT1G61900.1); similar to hypothetical protein [Vitis vinifera] (GB:CAN82818.1) | chr2:13088924-13092358 REVERSE
AT2G30880	-	+	-	-	-	-	-	pleckstrin homology (PH) domain-containing protein | chr2:13149742-13152993 REVERSE
AT2G30980	-	+	-	-	-	-	GO:0005524.ATP binding;GO:0004674.protein serine/threonine kinase activity;GO:0004672.protein kinase activity;GO:0000166.nucleotide binding;GO:0006468.protein phosphorylation;GO:0016772.transferase activity. transferring phosphorus-containing groups;	shaggy-related protein kinase delta / ASK-delta / ASK-dzeta (ASK4) | chr2:13189146-13193026 REVERSE
AT2G31320	-	+	-	-	-	-	GO:0032440.2-alkenal reductase [NAD(P)] activity;GO:0005634.nucleus;GO:0003677.DNA binding;GO:0005622.intracellular;GO:0051287.NAD binding;GO:0003950.NAD+ ADP-ribosyltransferase activity;GO:0055114.oxidation-reduction process;GO:0003676.nucleic acid binding;GO:0046872.metal ion binding;GO:0016757.transferase activity. transferring glycosyl groups;GO:0008270.zinc ion binding;GO:0016740.transferase…	poly (ADP-ribose) polymerase, putative / NAD(+) ADP-ribosyltransferase, putative / poly(ADP-ribose) synthetase, putative | chr2:13360898-13366805 REVERSE
AT2G31400	-	+	-	-	-	-	GO:0005488.binding;	pentatricopeptide (PPR) repeat-containing protein | chr2:13394081-13397783 REVERSE
AT2G31440	-	+	-	-	-	-	GO:0016485.protein processing;GO:0016021.integral to membrane;GO:0043085.positive regulation of catalytic activity;	protein binding | chr2:13406386-13408048 REVERSE
AT2G31510	-	+	-	-	-	-	GO:0046872.metal ion binding;GO:0008270.zinc ion binding;GO:0005622.intracellular;GO:0003676.nucleic acid binding;	IBR domain-containing protein / ARIADNE-like protein ARI7 (ARI7) | chr2:13423723-13428247 REVERSE
AT2G31670	-	+	-	-	-	-	-	similar to unknown protein [Arabidopsis thaliana] (TAIR:AT1G51360.1); similar to unknown [Populus trichocarpa] (GB:ABK93857.1); contains InterPro domain Dimeric alpha-beta barrel (InterPro:IPR011008); contains InterPro domain Stress responsive alpha-beta barrel (InterPro:IPR013097) | chr2:13479614-13480581 REVERSE
AT2G32080	-	+	-	-	-	-	GO:0005634.nucleus;GO:0003677.DNA binding;GO:0006355.regulation of transcription. DNA-dependent;GO:0006351.transcription. DNA-dependent;	PUR ALPHA-1 | PUR ALPHA-1 (purin-rich alpha 1); nucleic acid binding | chr2:13649314-13651243 REVERSE
AT2G32520	-	+	-	-	-	-	GO:0008806.carboxymethylenebutenolidase activity;GO:0016787.hydrolase activity;	dienelactone hydrolase family protein | chr2:13812596-13814613 REVERSE
AT2G32700	+	-	-	+	-	-	GO:0003697.single-stranded DNA binding;GO:0016740.transferase activity;GO:0016905.myosin heavy chain kinase activity;	WD-40 repeat family protein | chr2:13873849-13879234 FORWARD
AT2G32720	-	+	-	-	-	-	GO:0016020.membrane;GO:0006810.transport;GO:0005792.microsome;GO:0005783.endoplasmic reticulum;GO:0020037.heme binding;GO:0046872.metal ion binding;GO:0022900.electron transport chain;GO:0016021.integral to membrane;GO:0005789.endoplasmic reticulum membrane;	B5 #4 | B5 #4 (cytochrome b5 family protein #4); heme binding / transition metal ion binding | chr2:13883851-13885608 REVERSE
AT2G32810	-	+	-	-	-	-	GO:0009536.plastid;GO:0009507.chloroplast;	BGAL9 | BGAL9 (BETA GALACTOSIDASE 9); beta-galactosidase | chr2:13926204-13932427 REVERSE
AT2G33040	-	+	-	-	-	-	GO:0045261.proton-transporting ATP synthase complex. catalytic core F(1);GO:0016020.membrane;GO:0006810.transport;GO:0005524.ATP binding;GO:0006811.ion transport;GO:0006754.ATP biosynthetic process;GO:0015986.ATP synthesis coupled proton transport;GO:0016787.hydrolase activity;GO:0005743.mitochondrial inner membrane;GO:0005739.mitochondrion;GO:0005886.plasma membrane;GO:0015992.proton transport;G…	ATP synthase gamma chain, mitochondrial (ATPC) | chr2:14025767-14028260 REVERSE
AT2G33360	-	+	-	-	-	-	-	similar to unknown protein [Arabidopsis thaliana] (TAIR:AT1G04490.1); similar to unknown protein [Arabidopsis thaliana] (TAIR:AT1G04490.2); similar to unnamed protein product [Vitis vinifera] (GB:CAO71465.1) | chr2:14146874-14150194 FORWARD
AT2G33450	-	+	-	-	-	-	GO:0005840.ribosome;GO:0030529.ribonucleoprotein complex;GO:0006412.translation;GO:0005622.intracellular;GO:0009536.plastid;GO:0003735.structural constituent of ribosome;GO:0009507.chloroplast;	50S ribosomal protein L28, chloroplast (CL28) | chr2:14180655-14181609 FORWARD
AT2G33470	-	+	-	-	-	-	GO:0017089.glycolipid transporter activity;GO:0051861.glycolipid binding;GO:0046836.glycolipid transport;GO:0005737.cytoplasm;	GLTP1 | GLTP1 (GLYCOLIPID TRANSFER PROTEIN 1); glycolipid binding / glycolipid transporter | chr2:14183439-14185727 REVERSE
AT2G33490	-	+	-	-	-	-	-	hydroxyproline-rich glycoprotein family protein | chr2:14190628-14194945 FORWARD
AT2G33740	-	+	-	-	-	-	GO:0005737.cytoplasm;GO:0010038.response to metal ion;	CUTA | CUTA | chr2:14276657-14278750 FORWARD
AT2G33800	-	+	-	-	-	-	GO:0005840.ribosome;GO:0003723.RNA binding;GO:0005622.intracellular;GO:0015935.small ribosomal subunit;GO:0046677.response to antibiotic;GO:0030529.ribonucleoprotein complex;GO:0006412.translation;GO:0009536.plastid;GO:0003735.structural constituent of ribosome;GO:0019843.rRNA binding;GO:0009507.chloroplast;	ribosomal protein S5 family protein | chr2:14307848-14309506 REVERSE
AT2G33845	-	+	-	-	-	-	-	DNA-binding protein-related | chr2:14324752-14326465 FORWARD
AT2G34470	-	+	-	-	-	-	GO:0005524.ATP binding;GO:0000166.nucleotide binding;GO:0005525.GTP binding;GO:0016151.nickel cation binding;GO:0005737.cytoplasm;	PSKF109, UREG | UREG (urease accessory protein G); metal ion binding / nucleotide binding | chr2:14537814-14539584 REVERSE
AT2G34560	-	+	-	-	-	-	GO:0005856.cytoskeleton;GO:0005874.microtubule;GO:0005524.ATP binding;GO:0005737.cytoplasm;GO:0016787.hydrolase activity;GO:0000166.nucleotide binding;GO:0008568.microtubule-severing ATPase activity;GO:0017111.nucleoside-triphosphatase activity;	katanin, putative | chr2:14567242-14570029 FORWARD
AT2G34680	+	-	-	+	-	-	-	AIR9 | AIR9 (Auxin-Induced in Root cultures 9); protein binding | chr2:14623701-14636208 REVERSE
AT2G34690	-	+	-	-	-	-	GO:0017089.glycolipid transporter activity;GO:0051861.glycolipid binding;GO:0046836.glycolipid transport;GO:0005737.cytoplasm;	Sphingosine Transfer Protein | ACD11
AT2G34770	-	+	-	-	-	-	GO:0016020.membrane;GO:0005506.iron ion binding;GO:0016021.integral to membrane;GO:0006633.fatty acid biosynthetic process;GO:0055114.oxidation-reduction process;GO:0016491.oxidoreductase activity;	Fatty Acid 2-hydroxylase | FAH1
AT2G34900	-	+	-	-	-	-	GO:0004402.histone acetyltransferase activity;GO:0016740.transferase activity;GO:0016573.histone acetylation;	IMB1 | IMB1 (IMBIBITION-INDUCIBLE 1); DNA binding | chr2:14730092-14732729 REVERSE
AT2G35110	-	-	-	-	-	+	-	GRL, NAP1, NAPP | GRL/NAP1/NAPP (NCK-ASSOCIATED PROTEIN); transcription activator | chr2:14802794-14810929 REVERSE
AT2G35155	-	+	-	-	-	-	-	catalytic | chr2:14826073-14829044 REVERSE
AT2G35330	-	+	-	-	-	-	GO:0046872.metal ion binding;GO:0008270.zinc ion binding;	zinc finger (C3HC4-type RING finger) protein-related | chr2:14876068-14879019 FORWARD
AT2G35360	-	+	-	-	-	-	-	ubiquitin family protein | chr2:14896127-14897926 REVERSE
AT2G35490	-	+	-	-	-	-	GO:0009536.plastid;GO:0005198.structural molecule activity;GO:0009507.chloroplast;	Plastid Lipid-associated Protein |
AT2G35610	-	+	-	-	-	-	GO:0005783.endoplasmic reticulum;	similar to unknown protein [Arabidopsis thaliana] (TAIR:AT1G70630.1); similar to unnamed protein product [Vitis vinifera] (GB:CAO63742.1); similar to expressed protein [Oryza sativa (japonica cultivar-group)] (GB:ABF97349.1); similar to hypothetical protein OsI_012032 [Oryza sativa (indica cultivar-group)] (GB:EAY90799.1); contains InterPro domain Reticulon; (InterPro:IPR003388) | chr2:14954444-1…
AT2G35620	-	+	-	-	-	-	GO:0016020.membrane;GO:0016310.phosphorylation;GO:0005524.ATP binding;GO:0016301.kinase activity;GO:0004872.receptor activity;GO:0006468.protein phosphorylation;GO:0004674.protein serine/threonine kinase activity;GO:0000166.nucleotide binding;GO:0004672.protein kinase activity;GO:0016021.integral to membrane;GO:0016740.transferase activity;GO:0016772.transferase activity. transferring phosphorus-…	leucine-rich repeat transmembrane protein kinase, putative | chr2:14968019-14972438 REVERSE
AT2G35690	-	-	-	-	-	+	GO:0016627.oxidoreductase activity. acting on the CH-CH group of donors;GO:0019395.fatty acid oxidation;GO:0008152.metabolic process;GO:0004129.cytochrome-c oxidase activity;GO:0006091.generation of precursor metabolites and energy;GO:0050660.flavin adenine dinucleotide binding;GO:0005777.peroxisome;GO:0055114.oxidation-reduction process;GO:0006635.fatty acid beta-oxidation;GO:0006693.prostagland…	Acyl-CoA Oxidase | ACX5
AT2G35840	-	+	-	-	-	-	GO:0000287.magnesium ion binding;GO:0050307.sucrose-phosphate phosphatase activity;GO:0005986.sucrose biosynthetic process;GO:0008152.metabolic process;GO:0003824.catalytic activity;GO:0016791.phosphatase activity;GO:0016787.hydrolase activity;GO:0016311.dephosphorylation;	sucrose-phosphatase 1 (SPP1) | chr2:15060702-15063084 FORWARD
AT2G36835	-	+	-	-	-	-	-	similar to hypothetical protein [Vitis vinifera] (GB:CAN81061.1) | chr2:15456682-15458505 REVERSE
AT2G36950	-	-	-	-	-	+	GO:0046872.metal ion binding;GO:0030001.metal ion transport;	heavy-metal-associated domain-containing protein | chr2:15522212-15524010 FORWARD
AT2G37020	-	+	-	-	-	-	GO:0043565.sequence-specific DNA binding;	DNA binding | chr2:15553592-15556116 FORWARD
AT2G37035	-	+	-	-	-	-	-	similar to unnamed protein product [Vitis vinifera] (GB:CAO18172.1) | chr2:15561996-15563910 REVERSE
AT2G37400	-	+	-	-	-	-	GO:0005488.binding;	chloroplast lumen common family protein | chr2:15703234-15704481 REVERSE
AT2G37410	-	-	-	-	-	+	GO:0016020.membrane;GO:0008565.protein transporter activity;GO:0016021.integral to membrane;GO:0005743.mitochondrial inner membrane;GO:0015031.protein transport;	TIM17, ATTIM17-2 | ATTIM17-2 (Arabidopsis thaliana translocase inner membrane subunit 17-2); P-P-bond-hydrolysis-driven protein transmembrane transporter | chr2:15704921-15706354 REVERSE
AT2G37630	-	+	-	-	-	-	GO:0005634.nucleus;GO:0003677.DNA binding;GO:0005515.protein binding;GO:0006355.regulation of transcription. DNA-dependent;GO:0006351.transcription. DNA-dependent;	ATPHAN, AS1, ATMYB91, MYB91 | AS1/ATMYB91/ATPHAN/MYB91 (ASYMMETRIC LEAVES 1, MYB DOMAIN PROTEIN 91); DNA binding / protein homodimerization/ transcription factor | chr2:15788693-15790511 REVERSE
AT2G37660	-	+	-	-	-	-	GO:0006694.steroid biosynthetic process;GO:0016616.oxidoreductase activity. acting on the CH-OH group of donors. NAD or NADP as acceptor;GO:0003854.3-beta-hydroxy-delta5-steroid dehydrogenase activity;GO:0055114.oxidation-reduction process;GO:0005488.binding;GO:0016491.oxidoreductase activity;	binding / catalytic/ coenzyme binding | chr2:15802291-15804137 REVERSE
AT2G37680	-	+	-	-	-	-	-	similar to hypothetical protein [Vitis vinifera] (GB:CAN77671.1) | chr2:15810321-15812651 REVERSE
AT2G38020	-	+	-	-	-	-	GO:0006886.intracellular protein transport;GO:0005737.cytoplasm;	MAN, VCL1 | VCL1 (VACUOLELESS 1) | chr2:15916986-15921788 REVERSE
AT2G38280	-	+	-	-	-	-	GO:0019239.deaminase activity;GO:0016787.hydrolase activity;GO:0003876.AMP deaminase activity;GO:0009168.purine ribonucleoside monophosphate biosynthetic process;	ATAMPD, FAC1 | FAC1 (EMBRYONIC FACTOR1); AMP deaminase | chr2:16040526-16045954 REVERSE
AT2G38360	-	+	-	-	-	-	-	prenylated rab acceptor (PRA1) family protein | chr2:16076693-16077667 REVERSE
AT2G38550	-	+	-	-	-	-	GO:0016020.membrane;	similar to unknown protein [Arabidopsis thaliana] (TAIR:AT3G57280.1); similar to non-green plastid inner envelope membrane protein precursor (GB:AAA84891.1); contains InterPro domain Protein of unknown function UPF0136, Transmembrane; (InterPro:IPR005349) | chr2:16139084-16141493 FORWARD
AT2G38710	-	+	-	-	-	-	-	AMMECR1 family | chr2:16191447-16194251 REVERSE
AT2G38730	-	+	-	-	-	-	GO:0006457.protein folding;GO:0005634.nucleus;GO:0003755.peptidyl-prolyl cis-trans isomerase activity;GO:0016853.isomerase activity;GO:0000413.protein peptidyl-prolyl isomerization;	peptidyl-prolyl cis-trans isomerase, putative / cyclophilin, putative / rotamase, putative | chr2:16199434-16201181 REVERSE
AT2G38740	-	+	-	-	-	-	GO:0016787.hydrolase activity;GO:0008152.metabolic process;GO:0003824.catalytic activity;GO:0008967.phosphoglycolate phosphatase activity;	haloacid dehalogenase-like hydrolase family protein | chr2:16201405-16203191 REVERSE
AT2G39050	-	-	+	-	-	-	-	hydroxyproline-rich glycoprotein family protein | chr2:16310481-16312707 FORWARD
AT2G39080	-	+	-	-	-	-	GO:0005488.binding;	binding / catalytic | chr2:16316876-16319619 REVERSE
AT2G39190	-	+	-	-	-	-	GO:0005524.ATP binding;GO:0004672.protein kinase activity;GO:0006468.protein phosphorylation;GO:0016772.transferase activity. transferring phosphorus-containing groups;	ATATH8 | ATATH8 (ABC2 homolog 8) | chr2:16357046-16363029 FORWARD
AT2G39570	-	+	-	-	-	-	GO:0016597.amino acid binding;GO:0008152.metabolic process;	ACT domain-containing protein | chr2:16514974-16517276 FORWARD
AT2G39770	-	+	-	-	-	-	GO:0008928.mannose-1-phosphate guanylyltransferase (GDP) activity;GO:0009058.biosynthetic process;GO:0016779.nucleotidyltransferase activity;GO:0016740.transferase activity;	VTC1, SOZ1, EMB101, GMP1, CYT1 | CYT1 (CYTOKINESIS DEFECTIVE 1); nucleotidyltransferase | chr2:16595780-16598063 FORWARD
AT2G39800	-	+	-	-	-	-	GO:0016620.oxidoreductase activity. acting on the aldehyde or oxo group of donors. NAD or NADP as acceptor;GO:0006561.proline biosynthetic process;GO:0016310.phosphorylation;GO:0008652.cellular amino acid biosynthetic process;GO:0005524.ATP binding;GO:0008152.metabolic process;GO:0016301.kinase activity;GO:0004350.glutamate-5-semialdehyde dehydrogenase activity;GO:0003824.catalytic activity;GO:00…	ATP5CS, P5CS1 | P5CS1 (DELTA1-PYRROLINE-5-CARBOXYLATE SYNTHASE 1) | chr2:16605242-16610397 REVERSE
AT2G39805	-	+	-	-	-	-	GO:0016020.membrane;	integral membrane Yip1 family protein | chr2:16616993-16619632 REVERSE
AT2G39930	-	-	-	+	-	-	GO:0008152.metabolic process;GO:0003824.catalytic activity;GO:0016798.hydrolase activity. acting on glycosyl bonds;GO:0004553.hydrolase activity. hydrolyzing O-glycosyl compounds;GO:0043169.cation binding;GO:0019156.isoamylase activity;GO:0016787.hydrolase activity;GO:0005975.carbohydrate metabolic process;	ATISA1, ISA1 | ATISA1/ISA1 (ISOAMYLASE 1); alpha-amylase/ isoamylase | chr2:16673101-16679572 FORWARD
AT2G39970	-	+	-	-	-	-	GO:0016020.membrane;GO:0006810.transport;GO:0016021.integral to membrane;	peroxisomal membrane protein (PMP36) | chr2:16690910-16693787 REVERSE
AT2G40060	-	+	-	-	-	-	GO:0006886.intracellular protein transport;GO:0030132.clathrin coat of coated pit;GO:0030130.clathrin coat of trans-Golgi network vesicle;GO:0005198.structural molecule activity;GO:0016192.vesicle-mediated transport;	protein binding / protein transporter/ structural molecule | chr2:16733562-16735263 FORWARD
AT2G40490	-	+	-	-	-	-	GO:0005737.cytoplasm;GO:0006779.porphyrin-containing compound biosynthetic process;GO:0016831.carboxy-lyase activity;GO:0016829.lyase activity;GO:0004853.uroporphyrinogen decarboxylase activity;GO:0009536.plastid;GO:0009507.chloroplast;GO:0015995.chlorophyll biosynthetic process;	HEME2 | HEME2; uroporphyrinogen decarboxylase | chr2:16919923-16922255 FORWARD
AT2G40600	-	+	-	-	-	-	GO:0016779.nucleotidyltransferase activity;GO:0016740.transferase activity;GO:0003968.RNA-directed RNA polymerase activity;	appr-1-p processing enzyme family protein | chr2:16953948-16955639 REVERSE
AT2G40730	-	+	-	-	-	-	GO:0005524.ATP binding;GO:0004672.protein kinase activity;GO:0006468.protein phosphorylation;GO:0005488.binding;GO:0016772.transferase activity. transferring phosphorus-containing groups;	HEAT repeat-containing protein | chr2:16996914-17003376 REVERSE
AT2G40760	-	+	-	-	-	-	-	rhodanese-like domain-containing protein | chr2:17017126-17019145 FORWARD
AT2G40980	-	+	-	-	-	-	-	ATP binding / protein kinase | chr2:17109168-17111880 FORWARD
AT2G41250	-	+	-	-	-	-	GO:0016787.hydrolase activity;GO:0008152.metabolic process;GO:0003824.catalytic activity;GO:0008967.phosphoglycolate phosphatase activity;	haloacid dehalogenase-like hydrolase family protein | chr2:17207737-17209696 REVERSE
AT2G42160	-	+	-	-	-	-	GO:0046872.metal ion binding;GO:0008270.zinc ion binding;	zinc finger (ubiquitin-hydrolase) domain-containing protein | chr2:17581719-17584541 REVERSE
AT2G42210	-	+	-	-	-	-	GO:0016020.membrane;GO:0008565.protein transporter activity;GO:0016021.integral to membrane;GO:0005743.mitochondrial inner membrane;GO:0015031.protein transport;	ATOEP16-3 | ATOEP16-3; P-P-bond-hydrolysis-driven protein transmembrane transporter | chr2:17597269-17598930 FORWARD
AT2G42490	-	+	-	-	-	-	GO:0052599.methylputrescine oxidase activity;GO:0052600.propane-1.3-diamine oxidase activity;GO:0052595.aliphatic-amine oxidase activity;GO:0005737.cytoplasm;GO:0052593.tryptamine:oxygen oxidoreductase (deaminating) activity;GO:0055114.oxidation-reduction process;GO:0052598.histamine oxidase activity;GO:0052597.diamine oxidase activity;GO:0052594.aminoacetone:oxygen oxidoreductase(deaminating) ac…	copper amine oxidase, putative | chr2:17698485-17702931 REVERSE
AT2G42500	-	+	-	-	-	-	GO:0046872.metal ion binding;GO:0016787.hydrolase activity;GO:0004721.phosphoprotein phosphatase activity;GO:0005737.cytoplasm;	PP2A-4 | PP2A-4 (protein phosphatase 2A-4); protein serine/threonine phosphatase | chr2:17704745-17708495 REVERSE
AT2G42590	-	+	-	-	-	-	GO:0019904.protein domain specific binding;	GF14 MU, GRF9 | GRF9 (GENERAL REGULATORY FACTOR 9); protein phosphorylated amino acid binding | chr2:17738933-17741045 REVERSE
AT2G42600	-	+	-	-	-	-	GO:0000287.magnesium ion binding;GO:0008152.metabolic process;GO:0008964.phosphoenolpyruvate carboxylase activity;GO:0003824.catalytic activity;GO:0005737.cytoplasm;GO:0006099.tricarboxylic acid cycle;GO:0016829.lyase activity;GO:0006107.oxaloacetate metabolic process;GO:0015977.carbon fixation;GO:0015979.photosynthesis;	phosphoenolpyruvate carboxylase
AT2G42770	-	+	-	-	-	-	GO:0016021.integral to membrane;	peroxisomal membrane 22 kDa family protein | chr2:17805362-17807083 REVERSE
AT2G42810	-	+	-	-	-	-	GO:0016020.membrane;GO:0005783.endoplasmic reticulum;GO:0035556.intracellular signal transduction;GO:0004629.phospholipase C activity;GO:0005737.cytoplasm;GO:0004722.protein serine/threonine phosphatase activity;GO:0016787.hydrolase activity;GO:0004721.phosphoprotein phosphatase activity;GO:0016021.integral to membrane;GO:0006470.protein dephosphorylation;GO:0005634.nucleus;GO:0005654.nucleoplasm…	PAPP5, PP5 | PAPP5/PP5 (PROTEIN PHOSPHATASE 5); phosphoprotein phosphatase/ protein binding / protein serine/threonine phosphatase | chr2:17819012-17823769 REVERSE
AT2G43030	-	-	-	-	-	+	GO:0005840.ribosome;GO:0003723.RNA binding;GO:0005622.intracellular;GO:0030529.ribonucleoprotein complex;GO:0006412.translation;GO:0009536.plastid;GO:0003735.structural constituent of ribosome;GO:0019843.rRNA binding;GO:0009507.chloroplast;	ribosomal protein L3 family protein | chr2:17901913-17902943 FORWARD
AT2G43090	-	-	-	-	-	+	GO:0009098.leucine biosynthetic process;GO:0016829.lyase activity;GO:0008652.cellular amino acid biosynthetic process;GO:0008152.metabolic process;GO:0003861.3-isopropylmalate dehydratase activity;GO:0009082.branched chain family amino acid biosynthetic process;GO:0009316.3-isopropylmalate dehydratase complex;	aconitase C-terminal domain-containing protein | chr2:17926004-17927506 FORWARD
AT2G43370	-	+	-	-	-	-	GO:0005634.nucleus;GO:0003723.RNA binding;GO:0030529.ribonucleoprotein complex;GO:0000166.nucleotide binding;GO:0003676.nucleic acid binding;	U1 small nuclear ribonucleoprotein 70 kDa, putative | chr2:18020447-18022531 FORWARD
AT2G43790	-	+	-	-	-	-	GO:0016310.phosphorylation;GO:0005524.ATP binding;GO:0004674.protein serine/threonine kinase activity;GO:0016301.kinase activity;GO:0004672.protein kinase activity;GO:0006468.protein phosphorylation;GO:0016740.transferase activity;GO:0004707.MAP kinase activity;GO:0016772.transferase activity. transferring phosphorus-containing groups;	MPK6, MAPK6, ATMPK6 | ATMPK6 (MAP KINASE 6); MAP kinase/ kinase | chr2:18145384-18148065 FORWARD
AT2G43810	-	+	-	-	-	-	GO:0006397.mRNA processing;GO:0005634.nucleus;GO:0003723.RNA binding;GO:0006364.rRNA processing;GO:0005737.cytoplasm;GO:0003676.nucleic acid binding;GO:0008033.tRNA processing;GO:0030529.ribonucleoprotein complex;GO:0008380.RNA splicing;	small nuclear ribonucleoprotein F, putative / U6 snRNA-associated Sm-like protein, putative / Sm protein F, putative | chr2:18156388-18158372 FORWARD
AT2G44060	-	+	-	-	-	-	GO:0006950.response to stress;GO:0009269.response to desiccation;	late embryogenesis abundant family protein / LEA family protein | chr2:18233393-18235227 FORWARD
AT2G44360	-	+	-	-	-	-	-	similar to unnamed protein product [Vitis vinifera] (GB:CAO67186.1); contains InterPro domain BRCT; (InterPro:IPR001357) | chr2:18327808-18328772 REVERSE
AT2G44510	-	+	-	-	-	-	-	p21Cip1-binding protein-related | chr2:18384146-18386286 FORWARD
AT2G44610	-	+	-	-	-	-	GO:0016787.hydrolase activity;GO:0007264.small GTPase mediated signal transduction;GO:0000166.nucleotide binding;GO:0005525.GTP binding;GO:0015031.protein transport;	AtRABH1b, AtRab6A, RAB6 | RAB6; GTP binding | chr2:18418502-18421157 REVERSE
AT2G44620	-	+	-	-	-	-	GO:0006810.transport;GO:0031177.phosphopantetheine binding;GO:0022900.electron transport chain;GO:0070469.respiratory chain;GO:0006633.fatty acid biosynthetic process;GO:0048037.cofactor binding;GO:0005739.mitochondrion;GO:0000036.ACP phosphopantetheine attachment site binding involved in fatty acid biosynthetic process;GO:0008610.lipid biosynthetic process;	Acyl Carrier Protein |
AT2G44710	+	-	-	-	-	-	GO:0000166.nucleotide binding;GO:0003676.nucleic acid binding;	RNA recognition motif (RRM)-containing protein | chr2:18439794-18444207 FORWARD
AT2G44760	-	+	-	-	-	-	-	similar to unnamed protein product [Vitis vinifera] (GB:CAO70515.1) | chr2:18459926-18461884 REVERSE
AT2G44830	-	+	-	-	-	-	GO:0016310.phosphorylation;GO:0005524.ATP binding;GO:0016301.kinase activity;GO:0006468.protein phosphorylation;GO:0004674.protein serine/threonine kinase activity;GO:0004672.protein kinase activity;GO:0000166.nucleotide binding;GO:0016740.transferase activity;GO:0016772.transferase activity. transferring phosphorus-containing groups;	protein kinase, putative | chr2:18497439-18499891 FORWARD
AT2G45140	-	+	-	-	-	-	GO:0005198.structural molecule activity;	vesicle-associated membrane protein, putative / VAMP, putative | chr2:18617881-18620365 FORWARD
AT2G45200	-	+	-	-	-	-	GO:0016020.membrane;GO:0006810.transport;GO:0005484.SNAP receptor activity;GO:0042147.retrograde transport. endosome to Golgi;GO:0005801.cis-Golgi network;GO:0016192.vesicle-mediated transport;GO:0000139.Golgi membrane;GO:0005794.Golgi apparatus;GO:0016021.integral to membrane;GO:0006888.ER to Golgi vesicle-mediated transport;GO:0015031.protein transport;	ATGOS12, GOS12 | GOS12 (GOLGI SNARE 12); SNARE binding | chr2:18644577-18646882 REVERSE
AT2G45260	-	+	-	-	-	-	GO:0043086.negative regulation of catalytic activity;GO:0004857.enzyme inhibitor activity;GO:0030599.pectinesterase activity;	similar to unknown protein [Arabidopsis thaliana] (TAIR:AT4G34080.1); similar to unnamed protein product [Vitis vinifera] (GB:CAO24521.1); contains InterPro domain Protein of unknown function DUF641, plant (InterPro:IPR006943) | chr2:18671604-18673487 REVERSE
AT2G45500	-	+	-	-	-	-	GO:0016020.membrane;GO:0007399.nervous system development;GO:0005874.microtubule;GO:0005524.ATP binding;GO:0048676.axon extension involved in development;GO:0051260.protein homooligomerization;GO:0034214.protein hexamerization;GO:0005737.cytoplasm;GO:0045773.positive regulation of axon extension;GO:0048487.beta-tubulin binding;GO:0016787.hydrolase activity;GO:0043014.alpha-tubulin binding;GO:0000…	ATP binding | chr2:18756872-18759925 REVERSE
AT2G45670	-	+	-	-	-	-	GO:0008152.metabolic process;GO:0005509.calcium ion binding;	Lysophosphatidylethanolamine acyltransferase
AT2G45720	-	+	-	-	-	-	GO:0005488.binding;GO:0016874.ligase activity;	armadillo/beta-catenin repeat family protein | chr2:18840438-18843365 FORWARD
AT2G46020	+	-	-	-	-	-	GO:0005634.nucleus;GO:0003677.DNA binding;GO:0005524.ATP binding;GO:0006355.regulation of transcription. DNA-dependent;GO:0004386.helicase activity;GO:0003676.nucleic acid binding;GO:0016818.hydrolase activity. acting on acid anhydrides. in phosphorus-containing anhydrides;GO:0016740.transferase activity;	ATBRM, CHR2, BRM | ATBRM/BRM/CHR2 (ARABIDOPSIS THALIANA BRAHMA); ATP binding / DNA binding / helicase/ transcription regulator | chr2:18930377-18938842 FORWARD
AT2G46080	-	+	-	-	-	-	-	similar to BPS1 (BYPASS 1) [Arabidopsis thaliana] (TAIR:AT1G01550.2); similar to BPS1 (BYPASS 1) [Arabidopsis thaliana] (TAIR:AT1G01550.1); similar to unknown [Populus trichocarpa] (GB:ABK94247.1) | chr2:18955190-18957178 REVERSE
AT2G46370	-	+	-	-	-	-	-	JAR, FIN219, JAR1 | JAR1 (JASMONATE RESISTANT 1) | chr2:19040863-19043732 FORWARD
AT2G46500	-	-	-	-	-	+	GO:0005634.nucleus;GO:0016773.phosphotransferase activity. alcohol group as acceptor;GO:0005737.cytoplasm;GO:0016772.transferase activity. transferring phosphorus-containing groups;	Phosphatidylinositol-4-Kinase &gamma; |
AT2G46910	-	+	-	-	-	-	-	plastid-lipid associated protein PAP / fibrillin family protein | chr2:19279350-19281071 FORWARD
AT2G47070	-	+	-	-	-	-	GO:0005634.nucleus;GO:0003677.DNA binding;	SPL1 | SPL1 (SQUAMOSA PROMOTER BINDING PROTEIN-LIKE 1); DNA binding / transcription factor | chr2:19343765-19347939 FORWARD
AT2G47160	-	+	-	-	-	-	GO:0016020.membrane;GO:0006820.anion transport;GO:0005452.inorganic anion exchanger activity;GO:0016021.integral to membrane;	BOR1 | BOR1 (REQUIRES HIGH BORON 1); anion exchanger | chr2:19364548-19368213 REVERSE
AT2G47240	-	+	-	-	-	-	GO:0008152.metabolic process;GO:0004467.long-chain fatty acid-CoA ligase activity;GO:0003824.catalytic activity;GO:0016874.ligase activity;	Long-Chain Acyl-CoA Synthetase | LACS1
AT2G47470	-	+	-	-	-	-	GO:0005788.endoplasmic reticulum lumen;GO:0015035.protein disulfide oxidoreductase activity;GO:0009055.electron carrier activity;GO:0005783.endoplasmic reticulum;GO:0016853.isomerase activity;GO:0045454.cell redox homeostasis;GO:0006662.glycerol ether metabolic process;GO:0003756.protein disulfide isomerase activity;	ATPDIL2-1, UNE5, MEE30 | ATPDIL2-1/MEE30/UNE5 (PDI-LIKE 2-1); thiol-disulfide exchange intermediate | chr2:19488490-19491085 FORWARD
AT2G47490	-	+	-	-	-	-	GO:0016020.membrane;GO:0006810.transport;GO:0055085.transmembrane transport;GO:0016021.integral to membrane;GO:0005743.mitochondrial inner membrane;GO:0005739.mitochondrion;GO:0005488.binding;GO:0006839.mitochondrial transport;	mitochondrial substrate carrier family protein | chr2:19494316-19496689 FORWARD
AT2G47510	-	+	-	-	-	-	GO:0003824.catalytic activity;GO:0005737.cytoplasm;GO:0004333.fumarate hydratase activity;GO:0006099.tricarboxylic acid cycle;GO:0016829.lyase activity;GO:0045239.tricarboxylic acid cycle enzyme complex;GO:0005739.mitochondrion;GO:0006106.fumarate metabolic process;	FUM1 | FUM1 (FUMARASE 1); fumarate hydratase | chr2:19505438-19509316 FORWARD
AT2G47590	-	+	-	-	-	-	GO:0003904.deoxyribodipyrimidine photo-lyase activity;GO:0016829.lyase activity;GO:0006281.DNA repair;GO:0003913.DNA photolyase activity;	PHR2 | PHR2 (PHOTOLYASE/BLUE-LIGHT RECEPTOR 2) | chr2:19528867-19531133 FORWARD
AT2G47850	-	+	-	-	-	-	GO:0008270.zinc ion binding;GO:0003676.nucleic acid binding;	zinc finger (CCCH-type) family protein | chr2:19602743-19605651 FORWARD
AT2G47960	-	+	-	-	-	-	-	similar to unnamed protein product [Vitis vinifera] (GB:CAO16918.1); contains InterPro domain Protein of unknown function DUF974 (InterPro:IPR010378) | chr2:19632684-19636253 FORWARD
AT3G01120	-	+	-	-	-	-	GO:0008652.cellular amino acid biosynthetic process;GO:0004121.cystathionine beta-lyase activity;GO:0006520.cellular amino acid metabolic process;GO:0003824.catalytic activity;GO:0005737.cytoplasm;GO:0071268.homocysteine biosynthetic process;GO:0016829.lyase activity;GO:0009536.plastid;GO:0016740.transferase activity;GO:0030170.pyridoxal phosphate binding;GO:0009507.chloroplast;GO:0009086.methion…	CGS, ATCYS1, CGS1, MTO1 | MTO1 (METHIONINE OVERACCUMULATION 1) | chr3:38766-41939 REVERSE
AT3G01150	-	-	-	-	-	+	GO:0032440.2-alkenal reductase [NAD(P)] activity;GO:0000166.nucleotide binding;GO:0055114.oxidation-reduction process;GO:0016491.oxidoreductase activity;GO:0003676.nucleic acid binding;	PTB | PTB (POLYPYRIMIDINE TRACT-BINDING); RNA binding | chr3:51590-54513 FORWARD
AT3G01170	-	-	-	-	-	+	-	structural constituent of ribosome | chr3:57648-58916 FORWARD
AT3G01360	-	+	-	-	-	-	-	similar to unknown protein [Arabidopsis thaliana] (TAIR:AT1G55230.1); similar to hypothetical protein [Vitis vinifera] (GB:CAN73131.1); contains InterPro domain Protein of unknown function DUF716 (InterPro:IPR006904) | chr3:136406-138738 REVERSE
AT3G01390	-	+	-	-	-	-	GO:0006810.transport;GO:0016820.hydrolase activity. acting on acid anhydrides. catalyzing transmembrane movement of substances;GO:0006811.ion transport;GO:0016471.vacuolar proton-transporting V-type ATPase complex;GO:0015992.proton transport;	AVMA10, VMA10 | VMA10 (VACUOLAR MEMBRANE ATPASE 10) | chr3:150006-151546 REVERSE
AT3G01420	-	+	-	-	-	-	GO:0016702.oxidoreductase activity. acting on single donors with incorporation of molecular oxygen. incorporation of two atoms of oxygen;GO:0006979.response to oxidative stress;GO:0020037.heme binding;GO:0004601.peroxidase activity;GO:0004666.prostaglandin-endoperoxide synthase activity;GO:0055114.oxidation-reduction process;GO:0016491.oxidoreductase activity;	&&alpha;;-Dioxygenase-Peroxidase (involved in fatty acid &&alpha;;-oxidation) |
AT3G01435	-	+	-	-	-	-	GO:0006357.regulation of transcription from RNA polymerase II promoter;GO:0016592.mediator complex;GO:0001104.RNA polymerase II transcription cofactor activity;	Expressed protein | chr3:166626-168295 REVERSE
AT3G01490	-	+	-	-	-	-	GO:0016310.phosphorylation;GO:0004715.non-membrane spanning protein tyrosine kinase activity;GO:0005524.ATP binding;GO:0004674.protein serine/threonine kinase activity;GO:0016301.kinase activity;GO:0004672.protein kinase activity;GO:0006468.protein phosphorylation;GO:0016740.transferase activity;GO:0016772.transferase activity. transferring phosphorus-containing groups;	protein kinase, putative | chr3:190879-193544 REVERSE
AT3G01720	-	+	-	-	-	-	-	similar to unknown protein [Arabidopsis thaliana] (TAIR:AT5G13500.3); similar to unknown protein [Arabidopsis thaliana] (TAIR:AT5G13500.2); similar to unknown protein [Arabidopsis thaliana] (TAIR:AT5G13500.1); similar to unnamed protein product [Vitis vinifera] (GB:CAO14632.1); similar to predicted protein [Physcomitrella patens subsp. patens] (GB:EDQ59308.1); similar to predicted protein [Physco…
AT3G01850	-	+	-	-	-	-	GO:0046872.metal ion binding;GO:0006098.pentose-phosphate shunt;GO:0008152.metabolic process;GO:0016853.isomerase activity;GO:0005975.carbohydrate metabolic process;GO:0003824.catalytic activity;GO:0004750.ribulose-phosphate 3-epimerase activity;	ribulose-phosphate 3-epimerase
AT3G01920	-	+	-	-	-	-	GO:0003723.RNA binding;GO:0005524.ATP binding;GO:0000166.nucleotide binding;GO:0000049.tRNA binding;GO:0005737.cytoplasm;GO:0008033.tRNA processing;	yrdC family protein | chr3:317439-319128 FORWARD
AT3G02260	+	-	-	-	-	-	GO:0016567.protein ubiquitination;GO:0008270.zinc ion binding;GO:0005488.binding;GO:0004842.ubiquitin-protein ligase activity;GO:0016874.ligase activity;	DOC1, TIR3, UMB1, LPR1, ASA1, CRM1, BIG | BIG (DARK OVER-EXPRESSION OF CAB 1); binding / ubiquitin-protein ligase/ zinc ion binding | chr3:430991-448496 REVERSE
AT3G02360	-	+	-	-	-	-	GO:0016616.oxidoreductase activity. acting on the CH-OH group of donors. NAD or NADP as acceptor;GO:0004616.phosphogluconate dehydrogenase (decarboxylating) activity;GO:0019521.D-gluconate metabolic process;GO:0055114.oxidation-reduction process;GO:0005488.binding;GO:0050661.NADP binding;GO:0006098.pentose-phosphate shunt;GO:0016491.oxidoreductase activity;GO:0050662.coenzyme binding;	6-phosphogluconate dehydrogenase
AT3G02580	-	+	-	-	-	-	GO:0006694.steroid biosynthetic process;GO:0016020.membrane;GO:0016126.sterol biosynthetic process;GO:0005783.endoplasmic reticulum;GO:0005506.iron ion binding;GO:0050046.lathosterol oxidase activity;GO:0055114.oxidation-reduction process;GO:0016021.integral to membrane;GO:0006633.fatty acid biosynthetic process;GO:0005789.endoplasmic reticulum membrane;GO:0008610.lipid biosynthetic process;GO:00…	DWF7, BUL1 | STE1 (STEROL 1); C-5 sterol desaturase | chr3:546910-548802 FORWARD
AT3G02660	-	+	-	-	-	-	GO:0003723.RNA binding;GO:0005524.ATP binding;GO:0006437.tyrosyl-tRNA aminoacylation;GO:0005737.cytoplasm;GO:0016874.ligase activity;GO:0003964.RNA-directed DNA polymerase activity;GO:0006418.tRNA aminoacylation for protein translation;GO:0000166.nucleotide binding;GO:0006412.translation;GO:0004812.aminoacyl-tRNA ligase activity;GO:0004831.tyrosine-tRNA ligase activity;GO:0006278.RNA-dependent DN…	EMB2768 | EMB2768 (EMBRYO DEFECTIVE 2768); ATP binding / aminoacyl-tRNA ligase | chr3:570141-572352 REVERSE
AT3G02720	-	+	-	-	-	-	GO:0016787.hydrolase activity;GO:0008233.peptidase activity;GO:0005737.cytoplasm;GO:0016798.hydrolase activity. acting on glycosyl bonds;	DJ-1 family protein / protease-related | chr3:586231-588372 FORWARD
AT3G02830	-	+	-	-	-	-	GO:0046872.metal ion binding;GO:0005634.nucleus;GO:0003677.DNA binding;GO:0008270.zinc ion binding;GO:0003676.nucleic acid binding;	ZFN1 | ZFN1 (ZINC FINGER PROTEIN 1); nucleic acid binding | chr3:613809-616151 FORWARD
AT3G02870	-	+	-	-	-	-	GO:0010466.negative regulation of peptidase activity;GO:0006952.defense response;GO:0005576.extracellular region;GO:0004869.cysteine-type endopeptidase inhibitor activity;GO:0030414.peptidase inhibitor activity;	VTC4 | VTC4; 3'(2'),5'-bisphosphate nucleotidase/ L-galactose-1-phosphate phosphatase/ inositol or phosphatidylinositol phosphatase | chr3:627519-629852 REVERSE
AT3G03070	-	+	-	-	-	-	-	NADH-ubiquinone oxidoreductase-related | chr3:696306-698163 REVERSE
AT3G03100	-	+	-	-	-	-	GO:0006810.transport;GO:0016020.membrane;GO:0009055.electron carrier activity;GO:0003954.NADH dehydrogenase activity;GO:0055114.oxidation-reduction process;GO:0022900.electron transport chain;GO:0005743.mitochondrial inner membrane;GO:0070469.respiratory chain;GO:0005739.mitochondrion;GO:0008137.NADH dehydrogenase (ubiquinone) activity;GO:0016491.oxidoreductase activity;	NADH:ubiquinone oxidoreductase family protein | chr3:705388-707658 REVERSE
AT3G03250	-	+	-	-	-	-	GO:0008152.metabolic process;GO:0016779.nucleotidyltransferase activity;GO:0016740.transferase activity;GO:0003983.UTP:glucose-1-phosphate uridylyltransferase activity;GO:0005737.cytoplasm;	UDP-glucose pyrophosphorylase
AT3G03310	-	+	-	-	-	-	GO:0016740.transferase activity;GO:0008374.O-acyltransferase activity;GO:0006629.lipid metabolic process;	Phospholipid : Acyl acceptor Acyltransferase |
AT3G03380	+	-	-	-	-	-	GO:0004252.serine-type endopeptidase activity;GO:0005634.nucleus;GO:0008233.peptidase activity;GO:0003824.catalytic activity;GO:0008236.serine-type peptidase activity;GO:0006915.apoptotic process;GO:0006508.proteolysis;GO:0016787.hydrolase activity;	DEGP7 | DEGP7 (DEGP PROTEASE 7); serine-type peptidase/ trypsin | chr3:799622-808529 FORWARD
AT3G03420	-	+	-	-	-	-	GO:0016020.membrane;GO:0046872.metal ion binding;GO:0016787.hydrolase activity;GO:0008237.metallopeptidase activity;GO:0008233.peptidase activity;GO:0004222.metalloendopeptidase activity;GO:0005743.mitochondrial inner membrane;GO:0005739.mitochondrion;	Ku70-binding family protein | chr3:812455-814034 FORWARD
AT3G03740	-	+	-	-	-	-	-	ATBPM4 | ATBPM4 (BTB-POZ AND MATH DOMAIN 4); protein binding | chr3:936885-939815 REVERSE
AT3G03890	-	+	-	-	-	-	GO:0004733.pyridoxamine-phosphate oxidase activity;GO:0010181.FMN binding;GO:0055114.oxidation-reduction process;GO:0016491.oxidoreductase activity;	FMN binding | chr3:999474-1002491 REVERSE
AT3G04580	+	-	-	+	-	-	GO:0016020.membrane;GO:0016310.phosphorylation;GO:0005783.endoplasmic reticulum;GO:0009873.ethylene mediated signaling pathway;GO:0005524.ATP binding;GO:0006355.regulation of transcription. DNA-dependent;GO:0004673.protein histidine kinase activity;GO:0000160.two-component signal transduction system (phosphorelay);GO:0000166.nucleotide binding;GO:0016021.integral to membrane;GO:0004871.signal tra…	EIN4 | EIN4 (ETHYLENE INSENSITIVE 4); receptor | chr3:1235289-1238481 REVERSE
AT3G04600	-	+	-	-	-	-	GO:0004830.tryptophan-tRNA ligase activity;GO:0001525.angiogenesis;GO:0005524.ATP binding;GO:0005737.cytoplasm;GO:0016874.ligase activity;GO:0045765.regulation of angiogenesis;GO:0000166.nucleotide binding;GO:0006418.tRNA aminoacylation for protein translation;GO:0006436.tryptophanyl-tRNA aminoacylation;GO:0006412.translation;GO:0004812.aminoacyl-tRNA ligase activity;	tRNA synthetase class I (W and Y) family protein | chr3:1242979-1246217 FORWARD
AT3G04680	-	-	-	-	-	+	GO:0000214.tRNA-intron endonuclease complex;GO:0006397.mRNA processing;GO:0016310.phosphorylation;GO:0005634.nucleus;GO:0005524.ATP binding;GO:0016301.kinase activity;GO:0006388.tRNA splicing. via endonucleolytic cleavage and ligation;GO:0051736.ATP-dependent polyribonucleotide 5'-hydroxyl-kinase activity;GO:0035087.siRNA loading onto RISC involved in RNA interference;GO:0008033.tRNA processing;G…	pre-mRNA cleavage complex family protein | chr3:1269859-1272968 REVERSE
AT3G04780	-	+	-	-	-	-	GO:0015035.protein disulfide oxidoreductase activity;GO:0009055.electron carrier activity;GO:0006662.glycerol ether metabolic process;GO:0045454.cell redox homeostasis;	Encodes a protein with little sequence identity with any other protein of known structure or function. Part of this protein shows a 42% sequence identity with the C-terminal domain of the 32-kD human thioredoxin-like protein. | chr3:1311253-1313096 REVERSE
AT3G04790	-	+	-	-	-	-	GO:0016853.isomerase activity;GO:0009052.pentose-phosphate shunt. non-oxidative branch;GO:0004751.ribose-5-phosphate isomerase activity;	ribose-5-phosphate isomerase
AT3G04830	-	+	-	-	-	-	GO:0005634.nucleus;GO:0005488.binding;	binding | chr3:1326233-1329370 FORWARD
AT3G04870	-	+	-	-	-	-	GO:0016719.carotene 7.8-desaturase activity;GO:0009509.chromoplast;GO:0009536.plastid;GO:0055114.oxidation-reduction process;GO:0016117.carotenoid biosynthetic process;GO:0009507.chloroplast;GO:0016491.oxidoreductase activity;	PDE181, ZDS | ZDS (ZETA-CAROTENE DESATURASE); carotene 7,8-desaturase | chr3:1342724-1346393 FORWARD
AT3G04930	-	+	-	-	-	-	-	transcription regulator | chr3:1362920-1364805 FORWARD
AT3G05000	-	+	-	-	-	-	GO:0005488.binding;	transport protein particle (TRAPP) component Bet3 family protein | chr3:1387181-1388762 REVERSE
AT3G05030	+	-	-	-	-	-	GO:0006810.transport;GO:0055085.transmembrane transport;GO:0015385.sodium:hydrogen antiporter activity;GO:0006885.regulation of pH;GO:0015299.solute:hydrogen antiporter activity;GO:0006812.cation transport;GO:0006811.ion transport;GO:0016021.integral to membrane;GO:0006814.sodium ion transport;GO:0015297.antiporter activity;	ATNHX2, NHX2 | NHX2 (sodium proton exchanger 2); sodium:hydrogen antiporter | chr3:1393304-1396790 REVERSE
AT3G05500	-	-	-	-	-	+	GO:0006950.response to stress;GO:0003746.translation elongation factor activity;GO:0006414.translational elongation;GO:0005737.cytoplasm;	rubber elongation factor (REF) family protein | chr3:1593440-1595021 FORWARD
AT3G05520	-	+	-	-	-	-	GO:0016020.membrane;GO:0051693.actin filament capping;GO:0030036.actin cytoskeleton organization;GO:0005737.cytoplasm;GO:0030863.cortical cytoskeleton;GO:0008290.F-actin capping protein complex;GO:0003779.actin binding;GO:0005829.cytosol;GO:0005576.extracellular region;	F-actin capping protein alpha subunit family protein | chr3:1598553-1601316 FORWARD
AT3G05675	-	-	-	-	-	+	-	protein binding | chr3:1658222-1660374 REVERSE
AT3G06350	-	+	-	-	-	-	GO:0003855.3-dehydroquinate dehydratase activity;GO:0008652.cellular amino acid biosynthetic process;GO:0008152.metabolic process;GO:0003824.catalytic activity;GO:0055114.oxidation-reduction process;GO:0005737.cytoplasm;GO:0005488.binding;GO:0050661.NADP binding;GO:0016829.lyase activity;GO:0009073.aromatic amino acid family biosynthetic process;GO:0016491.oxidoreductase activity;GO:0004764.shiki…	EMB3004, MEE32 | EMB3004/MEE32 (EMBRYO DEFECTIVE 3004); 3-dehydroquinate dehydratase/ NADP binding / binding / catalytic/ shikimate 5-dehydrogenase | chr3:1924316-1927765 REVERSE
AT3G06500	-	+	-	-	-	-	GO:0016787.hydrolase activity;GO:0008152.metabolic process;GO:0004575.sucrose alpha-glucosidase activity;GO:0004564.beta-fructofuranosidase activity;GO:0003824.catalytic activity;GO:0016798.hydrolase activity. acting on glycosyl bonds;	putative N-invertase
AT3G06510	-	+	-	-	-	-	GO:0043169.cation binding;GO:0004553.hydrolase activity. hydrolyzing O-glycosyl compounds;GO:0008152.metabolic process;GO:0005975.carbohydrate metabolic process;GO:0003824.catalytic activity;GO:0016798.hydrolase activity. acting on glycosyl bonds;	SFR2 | SFR2 (SENSITIVE TO FREEZING 2); hydrolase, hydrolyzing O-glycosyl compounds | chr3:2016336-2019784 FORWARD
AT3G06580	-	+	-	-	-	-	GO:0016310.phosphorylation;GO:0008152.metabolic process;GO:0005524.ATP binding;GO:0016301.kinase activity;GO:0016773.phosphotransferase activity. alcohol group as acceptor;GO:0005737.cytoplasm;GO:0046835.carbohydrate phosphorylation;GO:0033858.N-acetylgalactosamine kinase activity;GO:0000166.nucleotide binding;GO:0006012.galactose metabolic process;GO:0016740.transferase activity;GO:0004335.galac…	GALK, GAL1 | GAL1 (GALACTOSE KINASE 1); ATP binding / galactokinase | chr3:2048911-2052031 REVERSE
AT3G06790	-	+	-	-	-	-	GO:0009536.plastid;GO:0009507.chloroplast;	plastid developmental protein DAG, putative | chr3:2144390-2145782 REVERSE
AT3G07050	-	-	-	-	-	+	GO:0005622.intracellular;GO:0005525.GTP binding;	GTP-binding family protein | chr3:2229596-2232367 REVERSE
AT3G07090	-	+	-	-	-	-	-	similar to unknown protein [Arabidopsis thaliana] (TAIR:AT5G25170.1); similar to unnamed protein product [Vitis vinifera] (GB:CAO46108.1); contains InterPro domain Protein of unknown function DUF862, eukaryotic (InterPro:IPR008580) | chr3:2243004-2244826 REVERSE
AT3G07100	-	+	-	-	-	-	GO:0006886.intracellular protein transport;GO:0006810.transport;GO:0030127.COPII vesicle coat;GO:0008270.zinc ion binding;GO:0006888.ER to Golgi vesicle-mediated transport;GO:0015031.protein transport;	protein transport protein Sec24, putative | chr3:2245170-2250705 REVERSE
AT3G07160	+	-	-	-	-	-	GO:0016020.membrane;GO:0016757.transferase activity. transferring glycosyl groups;GO:0006075.(1->3)-beta-D-glucan biosynthetic process;GO:0003843.1.3-beta-D-glucan synthase activity;GO:0016740.transferase activity;GO:0000148.1.3-beta-D-glucan synthase complex;	GSL10, ATGSL10 | ATGSL10 (GLUCAN SYNTHASE-LIKE 10); 1,3-beta-glucan synthase | chr3:2264951-2279389 REVERSE
AT3G07760	-	+	-	-	-	-	-	similar to unnamed protein product [Vitis vinifera] (GB:CAO41197.1); contains InterPro domain Sterile alpha motif SAM (InterPro:IPR001660); contains InterPro domain Sterile alpha motif homology (InterPro:IPR010993); contains InterPro domain Sterile alpha motif homology 2 (InterPro:IPR011510) | chr3:2476400-2478260 FORWARD
AT3G07890	-	+	-	-	-	-	GO:0005097.Rab GTPase activator activity;GO:0032851.positive regulation of Rab GTPase activity;GO:0005622.intracellular;GO:0032313.regulation of Rab GTPase activity;	RabGAP/TBC domain-containing protein | chr3:2516310-2519381 REVERSE
AT3G07950	-	+	-	-	-	-	GO:0016021.integral to membrane;	rhomboid protein-related | chr3:2531858-2534510 FORWARD
AT3G08510	-	+	-	-	-	-	GO:0007165.signal transduction;GO:0004435.phosphatidylinositol phospholipase C activity;GO:0005622.intracellular;GO:0035556.intracellular signal transduction;GO:0004629.phospholipase C activity;GO:0016787.hydrolase activity;GO:0008081.phosphoric diester hydrolase activity;GO:0005509.calcium ion binding;GO:0004871.signal transducer activity;GO:0006629.lipid metabolic process;	Phosphoinositide-specific Phospholipase C |
AT3G08720	-	+	-	-	-	-	GO:0016020.membrane;GO:0005840.ribosome;GO:0016310.phosphorylation;GO:0019717.synaptosome;GO:0005524.ATP binding;GO:0030054.cell junction;GO:0045727.positive regulation of translation;GO:0005741.mitochondrial outer membrane;GO:0045948.positive regulation of translational initiation;GO:0005737.cytoplasm;GO:0005829.cytosol;GO:0000166.nucleotide binding;GO:0004672.protein kinase activity;GO:0005739.…	ATS6K2, S6K2, ATPK2, ATPK19 | ATPK19 (ARABIDOPSIS THALIANA PROTEIN KINASE 19); kinase | chr3:2648515-2651166 REVERSE
AT3G09090	+	-	-	+	-	-	-	DEX1 | DEX1 (DEFECTIVE IN EXINE FORMATION 1) | chr3:2782703-2787809 REVERSE
AT3G09210	-	+	-	-	-	-	GO:0032968.positive regulation of transcription elongation from RNA polymerase II promoter;	PTAC13 | PTAC13 (PLASTID TRANSCRIPTIONALLY ACTIVE13); transcription elongation regulator | chr3:2825285-2826886 REVERSE
AT3G09740	-	+	-	-	-	-	GO:0016020.membrane;GO:0006886.intracellular protein transport;GO:0005484.SNAP receptor activity;GO:0005622.intracellular;	ATSYP71, SYP71 | SYP71 (SYNTAXIN OF PLANTS 71) | chr3:2989436-2991666 FORWARD
AT3G09920	-	+	-	-	-	-	GO:0016307.phosphatidylinositol phosphate kinase activity;GO:0016310.phosphorylation;GO:0005524.ATP binding;GO:0016301.kinase activity;GO:0046854.phosphatidylinositol phosphorylation;GO:0046488.phosphatidylinositol metabolic process;GO:0016308.1-phosphatidylinositol-4-phosphate 5-kinase activity;GO:0016740.transferase activity;	Phosphatidylinositol-Phosphate Kinase type IB |
AT3G09970	-	+	-	-	-	-	GO:0016787.hydrolase activity;	calcineurin-like phosphoesterase family protein | chr3:3063779-3065580 FORWARD
AT3G10050	-	+	-	-	-	-	GO:0008652.cellular amino acid biosynthetic process;GO:0008152.metabolic process;GO:0006520.cellular amino acid metabolic process;GO:0009097.isoleucine biosynthetic process;GO:0003824.catalytic activity;GO:0004794.L-threonine ammonia-lyase activity;GO:0009082.branched chain family amino acid biosynthetic process;GO:0016829.lyase activity;GO:0030170.pyridoxal phosphate binding;	OMR1 | OMR1 (L-O-METHYLTHREONINE RESISTANT 1); L-threonine ammonia-lyase | chr3:3098730-3101766 REVERSE
AT3G10220	-	+	-	-	-	-	-	tubulin folding cofactor B | chr3:3161762-3164236 FORWARD
AT3G10250	-	+	-	-	-	-	-	similar to unknown protein [Arabidopsis thaliana] (TAIR:AT5G04090.2); similar to unnamed protein product [Vitis vinifera] (GB:CAO63062.1); contains InterPro domain Conserved hypothetical protein CHP01589, plant (InterPro:IPR006476) | chr3:3167956-3170936 REVERSE
AT3G10370	-	+	-	-	-	-	GO:0052590.sn-glycerol-3-phosphate:ubiquinone oxidoreductase activity;GO:0055114.oxidation-reduction process;GO:0006072.glycerol-3-phosphate metabolic process;GO:0009331.glycerol-3-phosphate dehydrogenase complex;GO:0005509.calcium ion binding;GO:0004369.glycerol-3-phosphate oxidase activity;GO:0005739.mitochondrion;GO:0004368.glycerol-3-phosphate dehydrogenase activity;GO:0052591.sn-glycerol-3-p…	FAD-dependent Glycerol-3-Phosphate Dehydrogenase | SDP6
AT3G10380	-	+	-	-	-	-	GO:0000145.exocyst;GO:0006904.vesicle docking involved in exocytosis;GO:0015031.protein transport;	SEC8 | SEC8 (secretion 8) | chr3:3219528-3228938 REVERSE
AT3G10670	-	+	-	-	-	-	GO:0006810.transport;GO:0005524.ATP binding;GO:0009842.cyanelle;GO:0016787.hydrolase activity;GO:0000166.nucleotide binding;GO:0006200.ATP catabolic process;GO:0017111.nucleoside-triphosphatase activity;GO:0009536.plastid;GO:0015417.polyamine-transporting ATPase activity;GO:0009507.chloroplast;GO:0016887.ATPase activity;	ATNAP7 | ATNAP7 (Arabidopsis thaliana non-intrinsic ABC protein 7) | chr3:3335054-3337392 REVERSE
AT3G10840	-	+	-	-	-	-	GO:0016787.hydrolase activity;GO:0008152.metabolic process;GO:0008270.zinc ion binding;GO:0003824.catalytic activity;GO:0055114.oxidation-reduction process;GO:0005488.binding;GO:0016491.oxidoreductase activity;	Lysophospholipase |
AT3G10915	-	+	-	-	-	-	GO:0005783.endoplasmic reticulum;	reticulon family protein | chr3:3415980-3417793 REVERSE
AT3G11170	-	+	-	-	-	-	GO:0016020.membrane;GO:0055114.oxidation-reduction process;GO:0016717.oxidoreductase activity. acting on paired donors. with oxidation of a pair of donors resulting in the reduction of molecular oxygen to two molecules of water;GO:0006633.fatty acid biosynthetic process;GO:0009536.plastid;GO:0031969.chloroplast membrane;GO:0006629.lipid metabolic process;GO:0008610.lipid biosynthetic process;GO:0…	Linoleate Desaturase | FAD7
AT3G11530	-	+	-	-	-	-	-	vacuolar protein sorting 55 family protein / VPS55 family protein | chr3:3628573-3630489 REVERSE
AT3G11630	-	+	-	-	-	-	GO:0016209.antioxidant activity;GO:0004601.peroxidase activity;GO:0009536.plastid;GO:0055114.oxidation-reduction process;GO:0009507.chloroplast;GO:0051920.peroxiredoxin activity;GO:0016491.oxidoreductase activity;	2-cys peroxiredoxin, chloroplast (BAS1) | chr3:3672126-3674081 FORWARD
AT3G11710	-	+	-	-	-	-	GO:0000287.magnesium ion binding;GO:0006430.lysyl-tRNA aminoacylation;GO:0005524.ATP binding;GO:0004386.helicase activity;GO:0005737.cytoplasm;GO:0008026.ATP-dependent helicase activity;GO:0016874.ligase activity;GO:0003676.nucleic acid binding;GO:0046872.metal ion binding;GO:0000166.nucleotide binding;GO:0006418.tRNA aminoacylation for protein translation;GO:0006412.translation;GO:0004824.lysine…	lysyl-tRNA synthetase, putative / lysine--tRNA ligase, putative | chr3:3702175-3705720 REVERSE
AT3G11730	-	+	-	-	-	-	GO:0016020.membrane;GO:0006810.transport;GO:0016787.hydrolase activity;GO:0000166.nucleotide binding;GO:0007264.small GTPase mediated signal transduction;GO:0005525.GTP binding;GO:0015031.protein transport;GO:0005886.plasma membrane;	AtRABD1, ATFP8 | ATFP8 (Arabidopsis Rab GTPase homolog D1); GTP binding | chr3:3709331-3711535 REVERSE
AT3G11760	-	+	-	-	-	-	-	similar to unknown protein [Arabidopsis thaliana] (TAIR:AT5G04860.1); similar to unnamed protein product [Vitis vinifera] (GB:CAO39924.1) | chr3:3718422-3721257 FORWARD
AT3G11780	-	+	-	-	-	-	-	MD-2-related lipid recognition domain-containing protein / ML domain-containing protein | chr3:3724140-3725598 REVERSE
AT3G12010	-	+	-	-	-	-	-	similar to Colon cancer-associated protein Mic1-like containing protein, expressed [Oryza sativa (japonica cultivar-group)] (GB:ABB47548.2); similar to unnamed protein product [Vitis vinifera] (GB:CAO23427.1); similar to hypothetical protein [Vitis vinifera] (GB:CAN61131.1); contains InterPro domain WD40 repeat-like (InterPro:IPR011046); contains InterPro domain Colon cancer-associated Mic1-like …
AT3G12260	-	+	-	-	-	-	-	complex 1 family protein / LVR family protein | chr3:3908947-3910427 REVERSE
AT3G12400	-	+	-	-	-	-	GO:0006464.cellular protein modification process;GO:0015031.protein transport;	ELC, ATELC | ATELC/ELC; ubiquitin binding | chr3:3944303-3945858 REVERSE
AT3G12500	-	-	-	-	-	+	GO:0005615.extracellular space;GO:0008152.metabolic process;GO:0016998.cell wall macromolecule catabolic process;GO:0005773.vacuole;GO:0016798.hydrolase activity. acting on glycosyl bonds;GO:0008061.chitin binding;GO:0006032.chitin catabolic process;GO:0016787.hydrolase activity;GO:0006952.defense response;GO:0005576.extracellular region;GO:0004568.chitinase activity;GO:0005975.carbohydrate metab…	PR3, PR-3, CHI-B, B-CHI, ATHCHIB | ATHCHIB (BASIC CHITINASE); chitinase | chr3:3962389-3963971 REVERSE
AT3G12580	-	-	-	-	-	+	GO:0005524.ATP binding;GO:0000166.nucleotide binding;GO:0006950.response to stress;	HSP70 | HSP70 (heat shock protein 70); ATP binding | chr3:3991268-3993799 REVERSE
AT3G12670	-	+	-	-	-	-	GO:0006541.glutamine metabolic process;GO:0005524.ATP binding;GO:0006221.pyrimidine nucleotide biosynthetic process;GO:0000166.nucleotide binding;GO:0016874.ligase activity;GO:0003883.CTP synthase activity;	EMB2742 | EMB2742 (EMBRYO DEFECTIVE 2742); CTP synthase | chr3:4020127-4024275 REVERSE
AT3G12680	-	+	-	-	-	-	GO:0008270.zinc ion binding;GO:0003676.nucleic acid binding;	HUA1 | HUA1 (ENHANCER OF AG-4 1) | chr3:4025083-4029147 REVERSE
AT3G12740	-	-	-	-	-	+	GO:0016020.membrane;GO:0051301.cell division;	ALIS1 | LEM3 (ligand-effect modulator 3) family protein / CDC50 family protein | chr3:4049522-4051782 FORWARD
AT3G12780	-	+	-	-	-	-	GO:0016310.phosphorylation;GO:0005524.ATP binding;GO:0016301.kinase activity;GO:0006096.glycolysis;GO:0005737.cytoplasm;GO:0004618.phosphoglycerate kinase activity;GO:0000166.nucleotide binding;GO:0019253.reductive pentose-phosphate cycle;GO:0009536.plastid;GO:0016740.transferase activity;GO:0009507.chloroplast;	phosphoglycerate kinase
AT3G12800	-	+	-	-	-	-	GO:0008152.metabolic process;GO:0005777.peroxisome;GO:0008670.2.4-dienoyl-CoA reductase (NADPH) activity;GO:0055114.oxidation-reduction process;GO:0005488.binding;GO:0016491.oxidoreductase activity;	Dienoyl-CoA Reductase |
AT3G13235	-	+	-	-	-	-	GO:0006810.transport;GO:0006508.proteolysis;GO:0015031.protein transport;GO:0005737.cytoplasm;GO:0004190.aspartic-type endopeptidase activity;	ubiquitin family protein | chr3:4271265-4274462 REVERSE
AT3G13330	+	-	-	-	-	-	-	binding | chr3:4319654-4330068 REVERSE
AT3G13410	-	+	-	-	-	-	-	similar to unknown protein [Arabidopsis thaliana] (TAIR:AT1G55546.1); similar to hypothetical protein [Vitis vinifera] (GB:CAN72399.1) | chr3:4361864-4364269 REVERSE
AT3G13460	-	-	-	-	-	+	-	ECT2 | ECT2; protein binding | chr3:4384721-4388532 REVERSE
AT3G13530	-	+	-	-	-	-	GO:0004709.MAP kinase kinase kinase activity;GO:0016310.phosphorylation;GO:0005524.ATP binding;GO:0016301.kinase activity;GO:0006468.protein phosphorylation;GO:0005488.binding;GO:0046872.metal ion binding;GO:0004674.protein serine/threonine kinase activity;GO:0051301.cell division;GO:0000166.nucleotide binding;GO:0004672.protein kinase activity;GO:0016740.transferase activity;GO:0007049.cell cycl…	MAP3KE1, MAPKKK7 | MAPKKK7 (MAP3K EPSILON PROTEIN KINASE); kinase | chr3:4411695-4419327 REVERSE
AT3G13772	+	-	-	+	-	-	GO:0016020.membrane;GO:0016021.integral to membrane;	endomembrane protein 70, putative | chr3:4521539-4524401 REVERSE
AT3G13990	-	-	-	-	-	+	-	similar to unknown protein [Arabidopsis thaliana] (TAIR:AT3G07660.1); similar to unnamed protein product [Vitis vinifera] (GB:CAO45644.1); contains InterPro domain Protein of unknown function DUF1296 (InterPro:IPR009719) | chr3:4625577-4630620 REVERSE
AT3G14205	-	+	-	-	-	-	GO:0042578.phosphoric ester hydrolase activity;	Sac domain-containing Phosphoinositide Phosphatase |
AT3G14270	+	-	-	-	-	-	GO:0016307.phosphatidylinositol phosphate kinase activity;GO:0016310.phosphorylation;GO:0000285.1-phosphatidylinositol-3-phosphate 5-kinase activity;GO:0005524.ATP binding;GO:0016301.kinase activity;GO:0046854.phosphatidylinositol phosphorylation;GO:0044267.cellular protein metabolic process;GO:0046872.metal ion binding;GO:0046488.phosphatidylinositol metabolic process;GO:0016740.transferase acti…	Phosphatidylinositol-Phosphate Kinase type III |
AT3G14410	-	+	-	-	-	-	GO:0016020.membrane;GO:0016021.integral to membrane;	transporter-related | chr3:4815818-4817987 REVERSE
AT3G15020	-	+	-	-	-	-	GO:0005759.mitochondrial matrix;GO:0016616.oxidoreductase activity. acting on the CH-OH group of donors. NAD or NADP as acceptor;GO:0044262.cellular carbohydrate metabolic process;GO:0003824.catalytic activity;GO:0055114.oxidation-reduction process;GO:0005488.binding;GO:0006108.malate metabolic process;GO:0006099.tricarboxylic acid cycle;GO:0016615.malate dehydrogenase activity;GO:0005975.carbohy…	NAD/P-dependent malate dehydrogenase
AT3G15190	-	+	-	-	-	-	GO:0005840.ribosome;GO:0003723.RNA binding;GO:0006412.translation;GO:0005622.intracellular;GO:0003735.structural constituent of ribosome;GO:0019843.rRNA binding;	chloroplast 30S ribosomal protein S20, putative | chr3:5116148-5117622 FORWARD
AT3G15220	-	+	-	-	-	-	GO:0004709.MAP kinase kinase kinase activity;GO:0005524.ATP binding;GO:0004674.protein serine/threonine kinase activity;GO:0004672.protein kinase activity;GO:0000166.nucleotide binding;GO:0006468.protein phosphorylation;GO:0016740.transferase activity;GO:0016772.transferase activity. transferring phosphorus-containing groups;	protein kinase, putative | chr3:5126604-5132313 REVERSE
AT3G15730	-	+	-	-	-	-	GO:0016020.membrane;GO:0005783.endoplasmic reticulum;GO:0046470.phosphatidylcholine metabolic process;GO:0016042.lipid catabolic process;GO:0008152.metabolic process;GO:0003824.catalytic activity;GO:0005737.cytoplasm;GO:0070290.NAPE-specific phospholipase D activity;GO:0005773.vacuole;GO:0004630.phospholipase D activity;GO:0016787.hydrolase activity;GO:0005509.calcium ion binding;GO:0009536.plast…	Phospholipase D &&alpha;; |
AT3G15890	-	+	-	-	-	-	GO:0005524.ATP binding;GO:0004674.protein serine/threonine kinase activity;GO:0004672.protein kinase activity;GO:0000166.nucleotide binding;GO:0006468.protein phosphorylation;GO:0016772.transferase activity. transferring phosphorus-containing groups;	protein kinase family protein | chr3:5374254-5376281 FORWARD
AT3G16240	-	+	-	-	-	-	GO:0016020.membrane;GO:0006833.water transport;GO:0006810.transport;GO:0055085.transmembrane transport;GO:0005773.vacuole;GO:0005774.vacuolar membrane;GO:0016021.integral to membrane;GO:0005215.transporter activity;	TIP2;1, DELTA-TIP1, AQP1, ATTIP2;1, DELTA-TIP | DELTA-TIP (delta tonoplast integral protein); water channel | chr3:5505410-5507056 FORWARD
AT3G16310	-	+	-	-	-	-	-	mitotic phosphoprotein N' end (MPPN) family protein | chr3:5526420-5528608 REVERSE
AT3G16760	-	+	-	-	-	-	GO:0005488.binding;	tetratricopeptide repeat (TPR)-containing protein | chr3:5703019-5705319 FORWARD
AT3G16830	+	-	-	-	-	-	-	TPR2 | TPR2 (TOPLESS-RELATED 2) | chr3:5731540-5737778 FORWARD
AT3G17000	-	+	-	-	-	-	GO:0005840.ribosome;GO:0016567.protein ubiquitination;GO:0005622.intracellular;GO:0016874.ligase activity;GO:0004842.ubiquitin-protein ligase activity;GO:0030529.ribonucleoprotein complex;GO:0006412.translation;GO:0016881.acid-amino acid ligase activity;GO:0003735.structural constituent of ribosome;GO:0009536.plastid;GO:0009507.chloroplast;GO:0019843.rRNA binding;	UBC32 | UBC32 (UBIQUITIN-CONJUGATING ENZYME 32); ubiquitin-protein ligase | chr3:5797185-5799689 FORWARD
AT3G17020	-	-	-	-	-	+	GO:0006950.response to stress;	universal stress protein (USP) family protein | chr3:5802542-5804163 REVERSE
AT3G17800	-	+	-	-	-	-	-	mRNA level of the MEB5.2 gene (At3g17800) remains unchanged after cutting the inflorescence stem | chr3:6091116-6093157 REVERSE
AT3G17860	-	+	-	-	-	-	-	JAZ3, JAI3, TIFY6B | JAI3/JAZ3/TIFY6B (JASMONATE-ZIM-DOMAIN PROTEIN 3) | chr3:6119773-6123025 FORWARD
AT3G17970	-	+	-	-	-	-	GO:0005634.nucleus;GO:0003677.DNA binding;GO:0006355.regulation of transcription. DNA-dependent;	ATTOC64-III | ATTOC64-III (ARABIDOPSIS THALIANA TRANSLOCON AT THE OUTER MEMBRANE OF CHLOROPLASTS 64-III); binding / carbon-nitrogen ligase, with glutamine as amido-N-donor | chr3:6147968-6152024 FORWARD
AT3G18080	-	-	+	-	-	-	-	glycosyl hydrolase family 1 protein | chr3:6191563-6194458 FORWARD
AT3G18165	-	+	-	-	-	-	GO:0006397.mRNA processing;GO:0005634.nucleus;GO:0005730.nucleolus;GO:0005681.spliceosomal complex;GO:0008380.RNA splicing;	MOS4 | MOS4 (MODIFIER OF SNC1,4) | chr3:6223194-6225378 FORWARD
AT3G18410	-	+	-	-	-	-	-	NADH-ubiquinone oxidoreductase-related | chr3:6323168-6324585 FORWARD
AT3G18480	-	+	-	-	-	-	GO:0030173.integral to Golgi membrane;GO:0006891.intra-Golgi vesicle-mediated transport;	ATCASP | CCAAT displacement protein-related / CDP-related | chr3:6336742-6341794 FORWARD
AT3G19340	-	+	-	-	-	-	-	sodium:dicarboxylate symporter | chr3:6701279-6704232 REVERSE
AT3G19490	-	-	-	-	-	+	GO:0055085.transmembrane transport;GO:0015746.citrate transport;GO:0016021.integral to membrane;GO:0015137.citrate transmembrane transporter activity;	NHD1, ATNHD1 | ATNHD1 (Arabidopsis thaliana Na/H antiporter 1); sodium:hydrogen antiporter | chr3:6754621-6758267 REVERSE
AT3G19650	-	+	-	-	-	-	-	cyclin-related | chr3:6823514-6825267 FORWARD
AT3G19770	+	-	-	+	-	-	-	ATVPS9A | ATVPS9A (ARABIDOPSIS THALIANA VACUOLAR PROTEIN SORTING 9A) | chr3:6866812-6869481 FORWARD
AT3G19910	-	+	-	-	-	-	GO:0046872.metal ion binding;GO:0008270.zinc ion binding;	zinc finger (C3HC4-type RING finger) family protein | chr3:6926314-6929573 FORWARD
AT3G19960	-	+	-	-	-	-	GO:0005524.ATP binding;GO:0000166.nucleotide binding;GO:0016459.myosin complex;GO:0003774.motor activity;	ATM1 | ATATM (myosin 1); motor | chr3:6948782-6956972 FORWARD
AT3G20500	-	+	-	-	-	-	GO:0046872.metal ion binding;GO:0016787.hydrolase activity;GO:0003993.acid phosphatase activity;	ATPAP18, PAP18 | ATPAP18/PAP18 (purple acid phosphatase 18); acid phosphatase/ protein serine/threonine phosphatase | chr3:7157912-7160423 FORWARD
AT3G20630	-	+	-	-	-	-	GO:0046872.metal ion binding;GO:0016787.hydrolase activity;GO:0008234.cysteine-type peptidase activity;GO:0008233.peptidase activity;GO:0006511.ubiquitin-dependent protein catabolic process;GO:0008270.zinc ion binding;GO:0004221.ubiquitin thiolesterase activity;GO:0008242.omega peptidase activity;	TTN6, ATUBP14, UBP14 | UBP14 (UBIQUITIN-SPECIFIC PROTEASE 14); ubiquitin-specific protease | chr3:7202779-7208408 REVERSE
AT3G20800	-	-	+	-	-	-	GO:0005634.nucleus;GO:0006355.regulation of transcription. DNA-dependent;GO:0006351.transcription. DNA-dependent;GO:0005737.cytoplasm;GO:0005488.binding;GO:0000932.cytoplasmic mRNA processing body;	rcd1-like cell differentiation protein, putative | chr3:7271143-7273953 REVERSE
AT3G20890	-	+	-	-	-	-	GO:0043484.regulation of RNA splicing;GO:0006397.mRNA processing;GO:0005654.nucleoplasm;GO:0005634.nucleus;GO:0003723.RNA binding;GO:0003676.nucleic acid binding;GO:0005681.spliceosomal complex;GO:0000166.nucleotide binding;GO:0030529.ribonucleoprotein complex;GO:0008380.RNA splicing;GO:0003727.single-stranded RNA binding;	RNA binding | chr3:7319854-7321060 FORWARD
AT3G20930	-	+	-	-	-	-	GO:0000166.nucleotide binding;GO:0003676.nucleic acid binding;	RNA recognition motif (RRM)-containing protein | chr3:7331727-7334035 FORWARD
AT3G21060	-	+	-	-	-	-	-	transducin family protein / WD-40 repeat family protein | chr3:7377440-7380219 FORWARD
AT3G21175	-	-	-	-	-	+	GO:0006355.regulation of transcription. DNA-dependent;GO:0043565.sequence-specific DNA binding;GO:0008270.zinc ion binding;GO:0006351.transcription. DNA-dependent;GO:0003700.sequence-specific DNA binding transcription factor activity;	TIFY2B, ZML1 | ZML1 (ZIM-LIKE 1); transcription factor | chr3:7422042-7424911 FORWARD
AT3G21200	-	+	-	-	-	-	GO:0010181.FMN binding;GO:0055114.oxidation-reduction process;GO:0016491.oxidoreductase activity;	similar to hypothetical protein [Vitis vinifera] (GB:CAN79599.1); contains InterPro domain FMN-binding split barrel, related (InterPro:IPR009002) | chr3:7436032-7438017 FORWARD
AT3G21215	-	-	-	-	-	+	-	RNA-binding protein, putative | chr3:7441841-7445309 REVERSE
AT3G21350	-	+	-	-	-	-	GO:0006357.regulation of transcription from RNA polymerase II promoter;GO:0016592.mediator complex;GO:0001104.RNA polymerase II transcription cofactor activity;	RNA polymerase transcriptional regulation mediator-related | chr3:7517076-7518750 FORWARD
AT3G21360	-	+	-	-	-	-	GO:0055114.oxidation-reduction process;GO:0016491.oxidoreductase activity;	oxidoreductase | chr3:7522810-7524586 FORWARD
AT3G21865	-	+	-	-	-	-	-	PEX22 | PEX22 (PEROXIN 22); protein binding | chr3:7701032-7703392 REVERSE
AT3G22110	-	+	-	-	-	-	GO:0004175.endopeptidase activity;GO:0019773.proteasome core complex. alpha-subunit complex;GO:0005634.nucleus;GO:0051603.proteolysis involved in cellular protein catabolic process;GO:0008233.peptidase activity;GO:0004298.threonine-type endopeptidase activity;GO:0000502.proteasome complex;GO:0005737.cytoplasm;GO:0005839.proteasome core complex;GO:0016787.hydrolase activity;GO:0006511.ubiquitin-de…	PAC1 | PAC1 (20S proteasome alpha subunit C1); peptidase | chr3:7792645-7794172 REVERSE
AT3G22190	-	+	-	-	-	-	-	IQD5 | IQD5 (IQ-domain 5); calmodulin binding | chr3:7831668-7833519 REVERSE
AT3G22290	-	+	-	-	-	-	GO:0016020.membrane;GO:0006810.transport;GO:0005783.endoplasmic reticulum;GO:0033116.endoplasmic reticulum-Golgi intermediate compartment membrane;GO:0016192.vesicle-mediated transport;GO:0005794.Golgi apparatus;GO:0016021.integral to membrane;GO:0005789.endoplasmic reticulum membrane;	similar to unknown protein [Arabidopsis thaliana] (TAIR:AT1G36050.1); similar to unknown [Populus trichocarpa] (GB:ABK93267.1); contains InterPro domain Protein of unknown function DUF1692 (InterPro:IPR012936) | chr3:7881568-7885586 FORWARD
AT3G22380	+	-	-	+	-	-	-	TIC | TIC (TIME FOR COFFEE) | chr3:7912912-7919491 FORWARD
AT3G22400	-	+	-	-	-	-	GO:0016702.oxidoreductase activity. acting on single donors with incorporation of molecular oxygen. incorporation of two atoms of oxygen;GO:0005506.iron ion binding;GO:0005737.cytoplasm;GO:0055114.oxidation-reduction process;GO:0046872.metal ion binding;GO:0006633.fatty acid biosynthetic process;GO:0031408.oxylipin biosynthetic process;GO:0008610.lipid biosynthetic process;GO:0016165.lipoxygenase…	Lipoxygenase |
AT3G22550	-	+	-	-	-	-	GO:0005634.nucleus;GO:0030529.ribonucleoprotein complex;GO:0006364.rRNA processing;GO:0003676.nucleic acid binding;	senescence-associated protein-related | chr3:7991653-7993461 REVERSE
AT3G22840	-	-	-	-	-	+	GO:0016020.membrane;GO:0009535.chloroplast thylakoid membrane;GO:0016021.integral to membrane;GO:0009536.plastid;GO:0009579.thylakoid;GO:0031969.chloroplast membrane;GO:0009507.chloroplast;	ELIP, ELIP1 | ELIP1 (EARLY LIGHT-INDUCABLE PROTEIN); chlorophyll binding | chr3:8084454-8085567 REVERSE
AT3G22845	-	+	-	-	-	-	GO:0016020.membrane;GO:0006810.transport;GO:0016021.integral to membrane;	emp24/gp25L/p24 protein-related | chr3:8087314-8088754 FORWARD
AT3G22950	-	+	-	-	-	-	GO:0007264.small GTPase mediated signal transduction;GO:0000166.nucleotide binding;GO:0005622.intracellular;GO:0005525.GTP binding;	ATARFC1 | ATARFC1 (ADP-ribosylation factor C1); GTP binding | chr3:8136189-8137928 REVERSE
AT3G23280	-	+	-	-	-	-	GO:0046872.metal ion binding;GO:0008270.zinc ion binding;	zinc finger (C3HC4-type RING finger) family protein / ankyrin repeat family protein | chr3:8321357-8324435 FORWARD
AT3G23510	-	+	-	-	-	-	GO:0008168.methyltransferase activity;GO:0071768.mycolic acid biosynthetic process;GO:0046500.S-adenosylmethionine metabolic process;GO:0005737.cytoplasm;GO:0055114.oxidation-reduction process;GO:0008825.cyclopropane-fatty-acyl-phospholipid synthase activity;GO:0016740.transferase activity;GO:0005886.plasma membrane;GO:0032259.methylation;GO:0008610.lipid biosynthetic process;GO:0016491.oxidoredu…	Cyclopropane Fatty Acid Synthase |
AT3G23540	-	+	-	-	-	-	GO:0005525.GTP binding;	similar to unknown protein [Arabidopsis thaliana] (TAIR:AT4G14290.1); similar to unnamed protein product [Vitis vinifera] (GB:CAO71078.1); contains InterPro domain Alpha/beta hydrolase fold-1 (InterPro:IPR000073) | chr3:8443452-8448077 FORWARD
AT3G23820	-	+	-	-	-	-	GO:0005975.carbohydrate metabolic process;GO:0044237.cellular metabolic process;GO:0016857.racemase and epimerase activity. acting on carbohydrates and derivatives;GO:0003824.catalytic activity;GO:0005488.binding;GO:0050662.coenzyme binding;	GAE6 | GAE6 (UDP-D-GLUCURONATE 4-EPIMERASE 6); catalytic | chr3:8603451-8605469 FORWARD
AT3G23900	-	-	-	-	-	+	GO:0046872.metal ion binding;GO:0003723.RNA binding;GO:0000166.nucleotide binding;GO:0008270.zinc ion binding;GO:0003676.nucleic acid binding;	RNA recognition motif (RRM)-containing protein | chr3:8631613-8636052 REVERSE
AT3G24120	-	-	-	-	-	+	GO:0005634.nucleus;GO:0003677.DNA binding;GO:0006355.regulation of transcription. DNA-dependent;	myb family transcription factor | chr3:8705753-8708198 REVERSE
AT3G24160	-	+	-	-	-	-	-	PMP | PMP (PUTATIVE TYPE 1 MEMBRANE PROTEIN) | chr3:8726129-8729396 FORWARD
AT3G24170	-	+	-	-	-	-	GO:0050660.flavin adenine dinucleotide binding;GO:0055114.oxidation-reduction process;GO:0005737.cytoplasm;GO:0045454.cell redox homeostasis;GO:0050661.NADP binding;GO:0006749.glutathione metabolic process;GO:0009536.plastid;GO:0016668.oxidoreductase activity. acting on a sulfur group of donors. NAD or NADP as acceptor;GO:0004362.glutathione-disulfide reductase activity;GO:0009507.chloroplast;GO:…	ATGR1 | ATGR1 (GLUTATHIONE-DISULFIDE REDUCTASE); glutathione-disulfide reductase | chr3:8729517-8734552 REVERSE
AT3G24190	-	+	-	-	-	-	GO:0005524.ATP binding;GO:0004672.protein kinase activity;GO:0006468.protein phosphorylation;GO:0016772.transferase activity. transferring phosphorus-containing groups;	ABC1 family protein | chr3:8743260-8747908 FORWARD
AT3G24200	-	+	-	-	-	-	GO:0016709.oxidoreductase activity. acting on paired donors. with incorporation or reduction of molecular oxygen. NADH or NADPH as one donor. and incorporation of one atom of oxygen;GO:0008152.metabolic process;GO:0050660.flavin adenine dinucleotide binding;GO:0006744.ubiquinone biosynthetic process;GO:0004497.monooxygenase activity;GO:0055114.oxidation-reduction process;GO:0016491.oxidoreductase…	monooxygenase | chr3:8747838-8751641 REVERSE
AT3G24430	-	+	-	-	-	-	GO:0005524.ATP binding;GO:0000166.nucleotide binding;GO:0055114.oxidation-reduction process;	HCF101 | HCF101 (HIGH-CHLOROPHYLL-FLUORESCENCE 101); ATP binding | chr3:8868590-8872208 REVERSE
AT3G24440	-	-	-	+	-	-	-	VIL1, VRN5 | VRN5 (VIN3-LIKE 1) | chr3:8876034-8878178 REVERSE
AT3G25040	-	+	-	-	-	-	GO:0016020.membrane;GO:0006810.transport;GO:0005783.endoplasmic reticulum;GO:0004872.receptor activity;GO:0016192.vesicle-mediated transport;GO:0006621.protein retention in ER lumen;GO:0046923.ER retention sequence binding;GO:0016021.integral to membrane;GO:0005789.endoplasmic reticulum membrane;GO:0015031.protein transport;	ER lumen protein retaining receptor, putative / HDEL receptor, putative | chr3:9124311-9126305 FORWARD
AT3G25140	-	+	-	-	-	-	GO:0016757.transferase activity. transferring glycosyl groups;GO:0016740.transferase activity;	GAUT8, QUA1 | GAUT8/QUA1 (GALACTURONOSYLTRANSFERASE 8, QUASIMODO1); polygalacturonate 4-alpha-galacturonosyltransferase/ transferase, transferring glycosyl groups / transferase, transferring hexosyl groups | chr3:9154718-9156852 FORWARD
AT3G25585	-	+	-	-	-	-	GO:0016020.membrane;GO:0008654.phospholipid biosynthetic process;GO:0016780.phosphotransferase activity. for other substituted phosphate groups;GO:0016740.transferase activity;	Diacylglycerol Cholinephosphotransferase |
AT3G25920	-	+	-	-	-	-	GO:0005840.ribosome;GO:0003723.RNA binding;GO:0015934.large ribosomal subunit;GO:0005622.intracellular;GO:0030529.ribonucleoprotein complex;GO:0006412.translation;GO:0009536.plastid;GO:0003735.structural constituent of ribosome;GO:0019843.rRNA binding;GO:0009507.chloroplast;	RPL15 | RPL15 (ribosomal protein L15) | chr3:9492292-9493872 REVERSE
AT3G26560	-	-	-	-	-	+	GO:0006810.transport;GO:0003723.RNA binding;GO:0005524.ATP binding;GO:0005622.intracellular;GO:0004386.helicase activity;GO:0008026.ATP-dependent helicase activity;GO:0003676.nucleic acid binding;GO:0016787.hydrolase activity;GO:0000166.nucleotide binding;	ATP-dependent RNA helicase, putative | chr3:9751141-9755009 REVERSE
AT3G26580	-	+	-	-	-	-	GO:0005634.nucleus;GO:0051301.cell division;GO:0007049.cell cycle;GO:0005488.binding;	binding | chr3:9760124-9761781 FORWARD
AT3G26900	-	+	-	-	-	-	GO:0000287.magnesium ion binding;GO:0016310.phosphorylation;GO:0004765.shikimate kinase activity;GO:0005524.ATP binding;GO:0016301.kinase activity;GO:0009073.aromatic amino acid family biosynthetic process;GO:0016740.transferase activity;GO:0005737.cytoplasm;	shikimate kinase family protein | chr3:9913446-9915751 REVERSE
AT3G27010	-	+	-	-	-	-	-	PCF1, AT-TCP20 | AT-TCP20 (ARABIDOPSIS THALIANA TEOSINTE BRANCHED 1, CYCLOIDEA, PCF (TCP)-DOMAIN FAMILY PROTEIN 20); transcription factor | chr3:9958613-9960135 REVERSE
AT3G27020	-	+	-	-	-	-	GO:0055085.transmembrane transport;	YSL6 | YSL6 (YELLOW STRIPE LIKE 6); oligopeptide transporter | chr3:9962556-9965834 REVERSE
AT3G27090	-	+	-	-	-	-	-	similar to unknown protein [Arabidopsis thaliana] (TAIR:AT5G42050.1); similar to hypothetical protein [Citrus x paradisi] (GB:CAA04664.1); contains InterPro domain Kelch related (InterPro:IPR013089); contains InterPro domain Development and cell death (InterPro:IPR013989) | chr3:9990777-9993063 FORWARD
AT3G27230	-	+	-	-	-	-	GO:0005634.nucleus;GO:0003677.DNA binding;GO:0006355.regulation of transcription. DNA-dependent;GO:0009734.auxin mediated signaling pathway;GO:0009725.response to hormone stimulus;GO:0006351.transcription. DNA-dependent;GO:0046983.protein dimerization activity;	similar to (ARABIDOPSIS THALIANA RAS ASSOCIATED WITH DIABETES PROTEIN 3), methyltransferase [Arabidopsis thaliana] (TAIR:AT5G40830.1); similar to (ARABIDOPSIS THALIANA RAS ASSOCIATED WITH DIABETES PROTEIN 3), methyltransferase [Arabidopsis thaliana] (TAIR:AT5G40830.2); similar to hypothetical protein [Prunus persica] (GB:AAO14627.1); contains domain SSF53335 (SSF53335) | chr3:10055166-10056932 FO…
AT3G27325	-	+	-	-	-	-	GO:0006886.intracellular protein transport;GO:0031227.intrinsic to endoplasmic reticulum membrane;GO:0016788.hydrolase activity. acting on ester bonds;GO:0006505.GPI anchor metabolic process;	catalytic/ hydrolase, acting on ester bonds | chr3:10096353-10103324 FORWARD
AT3G27470	-	+	-	-	-	-	-	similar to unknown protein [Arabidopsis thaliana] (TAIR:AT1G67850.1); similar to unknown protein [Arabidopsis thaliana] (TAIR:AT1G67850.2); similar to unnamed protein product [Vitis vinifera] (GB:CAO14680.1); contains InterPro domain Protein of unknown function DUF707 (InterPro:IPR007877) | chr3:10164286-10168144 FORWARD
AT3G27890	-	+	-	-	-	-	GO:0003955.NAD(P)H dehydrogenase (quinone) activity;GO:0055114.oxidation-reduction process;GO:0016491.oxidoreductase activity;	NQR | NQR (NADPH:QUINONE OXIDOREDUCTASE); FMN reductase | chr3:10351893-10353270 REVERSE
AT3G28700	-	+	-	-	-	-	GO:0016020.membrane;GO:0005524.ATP binding;GO:0006754.ATP biosynthetic process;GO:0016787.hydrolase activity;GO:0000166.nucleotide binding;GO:0016021.integral to membrane;GO:0015992.proton transport;GO:0005886.plasma membrane;GO:0016887.ATPase activity;GO:0006810.transport;GO:0008152.metabolic process;GO:0015662.ATPase activity. coupled to transmembrane movement of ions. phosphorylative mechanism…	similar to Os01g0588800 [Oryza sativa (japonica cultivar-group)] (GB:NP_001043438.1); similar to unnamed protein product [Vitis vinifera] (GB:CAO14897.1); contains InterPro domain Protein of unknown function DUF185 (InterPro:IPR003788) | chr3:10760796-10763351 FORWARD
AT3G28710	-	+	-	-	-	-	GO:0033179.proton-transporting V-type ATPase. V0 domain;GO:0015991.ATP hydrolysis coupled proton transport;GO:0033177.proton-transporting two-sector ATPase complex. proton-transporting domain;GO:0015078.hydrogen ion transmembrane transporter activity;	H+-transporting two-sector ATPase, putative | chr3:10774140-10776964 REVERSE
AT3G29170	-	+	-	-	-	-	GO:0016020.membrane;GO:0016021.integral to membrane;	similar to unknown protein [Arabidopsis thaliana] (TAIR:AT2G19350.1); similar to unnamed protein product [Vitis vinifera] (GB:CAO15028.1); similar to unknown [Populus trichocarpa] (GB:ABK94415.1); contains InterPro domain Protein of unknown function DUF872, eukaryotic (InterPro:IPR008590) | chr3:11137243-11139086 REVERSE
AT3G30390	-	+	-	-	-	-	GO:0016020.membrane;GO:0016021.integral to membrane;	amino acid transporter family protein | chr3:11979316-11982100 REVERSE
AT3G32930	-	+	-	-	-	-	-	similar to unnamed protein product [Vitis vinifera] (GB:CAO22035.1) | chr3:13493231-13494562 FORWARD
AT3G42050	-	+	-	-	-	-	GO:0020037.heme binding;GO:0015991.ATP hydrolysis coupled proton transport;GO:0016787.hydrolase activity;GO:0016820.hydrolase activity. acting on acid anhydrides. catalyzing transmembrane movement of substances;GO:0005488.binding;GO:0000221.vacuolar proton-transporting V-type ATPase. V1 domain;GO:0046961.proton-transporting ATPase activity. rotational mechanism;	vacuolar ATP synthase subunit H family protein | chr3:14239481-14244231 REVERSE
AT3G42670	-	+	-	-	-	-	GO:0003677.DNA binding;GO:0005524.ATP binding;GO:0004386.helicase activity;GO:0003676.nucleic acid binding;	CHR38 | CHR38 (chromatin remodeling 38); ATP binding / DNA binding / helicase | chr3:14766784-14771071 REVERSE
AT3G43740	-	+	-	-	-	-	GO:0032440.2-alkenal reductase [NAD(P)] activity;GO:0016310.phosphorylation;GO:0016301.kinase activity;GO:0055114.oxidation-reduction process;GO:0016491.oxidoreductase activity;	leucine-rich repeat family protein | chr3:15655041-15656649 FORWARD
AT3G43810	-	+	-	-	-	-	GO:0005509.calcium ion binding;	CAM7 | CAM7 (CALMODULIN 7); calcium ion binding | chr3:15675358-15677447 REVERSE
AT3G44150	-	+	-	-	-	-	-	similar to unknown protein [Arabidopsis thaliana] (TAIR:AT3G11800.1); similar to expp1 protein precursor [Solanum tuberosum] (GB:CAJ77501.1); contains domain PTHR21454 (PTHR21454); contains domain PTHR21454:SF1 (PTHR21454:SF1) | chr3:15898574-15899835 FORWARD
AT3G44340	-	+	-	-	-	-	GO:0006886.intracellular protein transport;GO:0006810.transport;GO:0030127.COPII vesicle coat;GO:0008270.zinc ion binding;GO:0006888.ER to Golgi vesicle-mediated transport;GO:0015031.protein transport;	CEF | CEF (CLONE EIGHTY-FOUR); transporter | chr3:16022608-16031241 REVERSE
AT3G44600	-	+	-	-	-	-	GO:0006397.mRNA processing;GO:0006457.protein folding;GO:0005634.nucleus;GO:0003755.peptidyl-prolyl cis-trans isomerase activity;GO:0005681.spliceosomal complex;GO:0016853.isomerase activity;GO:0000413.protein peptidyl-prolyl isomerization;GO:0008380.RNA splicing;	CYP71 | CYP71 (CYCLOPHILIN71); chromatin binding / histone binding / peptidyl-prolyl cis-trans isomerase | chr3:16175922-16180249 REVERSE
AT3G44620	-	+	-	-	-	-	GO:0035335.peptidyl-tyrosine dephosphorylation;GO:0003993.acid phosphatase activity;GO:0004725.protein tyrosine phosphatase activity;GO:0016791.phosphatase activity;GO:0005737.cytoplasm;GO:0004726.non-membrane spanning protein tyrosine phosphatase activity;GO:0016787.hydrolase activity;GO:0004721.phosphoprotein phosphatase activity;GO:0006470.protein dephosphorylation;GO:0016311.dephosphorylation;	protein tyrosine phosphatase | chr3:16204816-16206820 FORWARD
AT3G44890	-	+	-	-	-	-	GO:0005840.ribosome;GO:0003723.RNA binding;GO:0005622.intracellular;GO:0030529.ribonucleoprotein complex;GO:0006412.translation;GO:0009536.plastid;GO:0003735.structural constituent of ribosome;GO:0019843.rRNA binding;GO:0009507.chloroplast;	RP19, RPL9 | RPL9 (ribosomal protein L9); structural constituent of ribosome | chr3:16397419-16399451 FORWARD
AT3G45040	-	+	-	-	-	-	GO:0016020.membrane;GO:0004168.dolichol kinase activity;GO:0016021.integral to membrane;GO:0016740.transferase activity;GO:0016772.transferase activity. transferring phosphorus-containing groups;	phosphatidate cytidylyltransferase family protein | chr3:16483647-16486738 REVERSE
AT3G45770	-	+	-	-	-	-	GO:0019166.trans-2-enoyl-CoA reductase (NADPH) activity;GO:0008270.zinc ion binding;GO:0055114.oxidation-reduction process;GO:0005488.binding;GO:0016491.oxidoreductase activity;	Enoyl-ACP Reductase |
AT3G45850	-	+	-	-	-	-	GO:0007018.microtubule-based movement;GO:0005874.microtubule;GO:0005524.ATP binding;GO:0000166.nucleotide binding;GO:0003777.microtubule motor activity;	kinesin motor protein-related | chr3:16866597-16871935 REVERSE
AT3G46740	-	-	-	-	-	+	GO:0016020.membrane;GO:0006810.transport;GO:0019867.outer membrane;GO:0005622.intracellular;GO:0006886.intracellular protein transport;GO:0009527.plastid outer membrane;GO:0016021.integral to membrane;GO:0015450.P-P-bond-hydrolysis-driven protein transmembrane transporter activity;GO:0009536.plastid;GO:0009707.chloroplast outer membrane;GO:0015031.protein transport;GO:0009507.chloroplast;	TOC75-III | TOC75-III (translocon outer membrane complex 75-III); P-P-bond-hydrolysis-driven protein transmembrane transporter | chr3:17226798-17230328 REVERSE
AT3G47520	-	+	-	-	-	-	GO:0005759.mitochondrial matrix;GO:0006097.glyoxylate cycle;GO:0005777.peroxisome;GO:0055114.oxidation-reduction process;GO:0006099.tricarboxylic acid cycle;GO:0005975.carbohydrate metabolic process;GO:0005739.mitochondrion;GO:0009514.glyoxysome;GO:0016491.oxidoreductase activity;GO:0016616.oxidoreductase activity. acting on the CH-OH group of donors. NAD or NADP as acceptor;GO:0003824.catalytic …	NAD/P-dependent malate dehydrogenase
AT3G47590	-	+	-	-	-	-	GO:0016787.hydrolase activity;	esterase/lipase/thioesterase family protein | chr3:17546744-17548515 REVERSE
AT3G47810	-	+	-	-	-	-	GO:0016020.membrane;GO:0010008.endosome membrane;GO:0006810.transport;GO:0004647.phosphoserine phosphatase activity;GO:0005737.cytoplasm;GO:0016788.hydrolase activity. acting on ester bonds;GO:0005768.endosome;GO:0046872.metal ion binding;GO:0016787.hydrolase activity;GO:0015031.protein transport;	MAG1 | MAG1 (MAIGO 1); protein serine/threonine phosphatase | chr3:17648107-17650604 REVERSE
AT3G47930	-	+	-	-	-	-	GO:0016614.oxidoreductase activity. acting on CH-OH group of donors;GO:0016020.membrane;GO:0008762.UDP-N-acetylmuramate dehydrogenase activity;GO:0003885.D-arabinono-1.4-lactone oxidase activity;GO:0016633.galactonolactone dehydrogenase activity;GO:0050660.flavin adenine dinucleotide binding;GO:0003824.catalytic activity;GO:0055114.oxidation-reduction process;GO:0050105.L-gulonolactone oxidase ac…	ATGLDH | ATGLDH (L-GALACTONO-1,4-LACTONE DEHYDOROGENASE); FAD binding / catalytic/ oxidoreductase | chr3:17695429-17698605 FORWARD
AT3G48140	-	-	-	-	-	+	-	senescence-associated protein, putative | chr3:17789341-17790534 FORWARD
AT3G48380	-	+	-	-	-	-	GO:0019783.small conjugating protein-specific protease activity;GO:0005783.endoplasmic reticulum;GO:0005634.nucleus;GO:0016787.hydrolase activity;GO:0008234.cysteine-type peptidase activity;GO:0008233.peptidase activity;GO:0005737.cytoplasm;	Identical to Probable Ufm1-specific protease [Arabidopsis Thaliana] (GB:Q9STL8;GB:Q304B1;GB:Q3EAM8); similar to hypothetical protein [Vitis vinifera] (GB:CAN74983.1); similar to unnamed protein product [Vitis vinifera] (GB:CAO64191.1); contains InterPro domain Peptidase C78, ubiquitin fold modifier-specific peptidase 1 and 2 (InterPro:IPR012462) | chr3:17927401-17931222 FORWARD
AT3G48410	-	+	-	-	-	-	-	hydrolase, alpha/beta fold family protein | chr3:17936687-17939173 REVERSE
AT3G48560	-	-	-	-	-	+	GO:0000287.magnesium ion binding;GO:0008652.cellular amino acid biosynthetic process;GO:0050660.flavin adenine dinucleotide binding;GO:0003824.catalytic activity;GO:0009635.response to herbicide;GO:0009082.branched chain family amino acid biosynthetic process;GO:0003984.acetolactate synthase activity;GO:0016829.lyase activity;GO:0046872.metal ion binding;GO:0009536.plastid;GO:0016740.transferase …	ALS, AHAS, TZP5, IMR1, CSR1 | CSR1 (CHLORSULFURON/IMIDAZOLINONE RESISTANT 1) | chr3:18012297-18014566 REVERSE
AT3G48680	-	+	-	-	-	-	GO:0016740.transferase activity;	GAMMA CAL2 | GAMMA CAL2 (GAMMA CARBONIC ANHYDRASE-LIKE 2); acyltransferase/ transferase | chr3:18045996-18048026 FORWARD
AT3G48780	-	+	-	-	-	-	GO:0016020.membrane;GO:0005783.endoplasmic reticulum;GO:0016769.transferase activity. transferring nitrogenous groups;GO:0008152.metabolic process;GO:0003824.catalytic activity;GO:0009058.biosynthetic process;GO:0004758.serine C-palmitoyltransferase activity;GO:0016021.integral to membrane;GO:0005789.endoplasmic reticulum membrane;GO:0016740.transferase activity;GO:0030170.pyridoxal phosphate bin…	Serine Palmitoyltransferase | LCB2b
AT3G48990	-	+	-	-	-	-	GO:0008152.metabolic process;GO:0008756.o-succinylbenzoate-CoA ligase activity;GO:0003824.catalytic activity;GO:0016874.ligase activity;	AMP-dependent synthetase and ligase family protein | chr3:18169732-18172364 REVERSE
AT3G49050	-	+	-	-	-	-	GO:0016042.lipid catabolic process;GO:0016787.hydrolase activity;GO:0004091.carboxylesterase activity;GO:0004806.triglyceride lipase activity;GO:0006629.lipid metabolic process;	Lipid Acylhydrolase-like |
AT3G49100	-	+	-	-	-	-	GO:0003723.RNA binding;GO:0005786.signal recognition particle. endoplasmic reticulum targeting;GO:0048500.signal recognition particle;GO:0005737.cytoplasm;GO:0006614.SRP-dependent cotranslational protein targeting to membrane;GO:0030529.ribonucleoprotein complex;GO:0045900.negative regulation of translational elongation;GO:0008312.7S RNA binding;	signal recognition particle 9 kDa protein, putative / SRP9, putative | chr3:18207824-18209442 FORWARD
AT3G49210	-	-	-	-	-	+	GO:0004144.diacylglycerol O-acyltransferase activity;	Bifunctional Wax Ester Synthase / Diacylglycerol Acyltransferase |
AT3G49500	-	+	-	-	-	-	GO:0000166.nucleotide binding;GO:0003968.RNA-directed RNA polymerase activity;GO:0003676.nucleic acid binding;	SGS2, SDE1, RDR6 | RDR6 (RNA-DEPENDENT RNA POLYMERASE 6); nucleic acid binding | chr3:18360178-18364190 REVERSE
AT3G49601	-	-	-	-	-	+	GO:0006397.mRNA processing;GO:0005634.nucleus;GO:0005681.spliceosomal complex;GO:0008380.RNA splicing;GO:0005737.cytoplasm;	similar to unknown protein [Arabidopsis thaliana] (TAIR:AT4G37820.1); similar to unnamed protein product [Vitis vinifera] (GB:CAO43996.1); contains InterPro domain mRNA splicing factor, Cwf21 (InterPro:IPR013170) | chr3:18398287-18400549 REVERSE
AT3G49870	-	+	-	-	-	-	GO:0016020.membrane;GO:0005765.lysosomal membrane;GO:0007059.chromosome segregation;GO:0031902.late endosome membrane;GO:0005622.intracellular;GO:0005764.lysosome;GO:0007067.mitosis;GO:0005768.endosome;GO:0051301.cell division;GO:0000166.nucleotide binding;GO:0007264.small GTPase mediated signal transduction;GO:0005525.GTP binding;GO:0007049.cell cycle;	ATARLA1C | ATARLA1C (ADP-ribosylation factor-like A1C); GTP binding | chr3:18503393-18505124 REVERSE
AT3G50210	-	+	-	-	-	-	GO:0016702.oxidoreductase activity. acting on single donors with incorporation of molecular oxygen. incorporation of two atoms of oxygen;GO:0051555.flavonol biosynthetic process;GO:0005506.iron ion binding;GO:0045431.flavonol synthase activity;GO:0055114.oxidation-reduction process;GO:0009693.ethylene biosynthetic process;GO:0046872.metal ion binding;GO:0009815.1-aminocyclopropane-1-carboxylate o…	2-oxoacid-dependent oxidase, putative | chr3:18625153-18627434 REVERSE
AT3G50360	-	+	-	-	-	-	GO:0005856.cytoskeleton;GO:0032440.2-alkenal reductase [NAD(P)] activity;GO:0005815.microtubule organizing center;GO:0005524.ATP binding;GO:0005737.cytoplasm;GO:0055114.oxidation-reduction process;GO:0008026.ATP-dependent helicase activity;GO:0003676.nucleic acid binding;GO:0007067.mitosis;GO:0051301.cell division;GO:0005509.calcium ion binding;GO:0007049.cell cycle;GO:0016491.oxidoreductase acti…	ATCEN2 | ATCEN2 (CENTRIN2); calcium ion binding | chr3:18685319-18686694 FORWARD
AT3G50530	-	+	-	-	-	-	GO:0016310.phosphorylation;GO:0005524.ATP binding;GO:0004674.protein serine/threonine kinase activity;GO:0016301.kinase activity;GO:0005509.calcium ion binding;GO:0004672.protein kinase activity;GO:0000166.nucleotide binding;GO:0006468.protein phosphorylation;GO:0016740.transferase activity;GO:0016772.transferase activity. transferring phosphorus-containing groups;	CRK | CRK (CDPK-RELATED KINASE); calcium ion binding / calcium-dependent protein serine/threonine phosphatase/ kinase | chr3:18764522-18767754 FORWARD
AT3G50845	-	+	-	-	-	-	-	similar to unknown protein [Arabidopsis thaliana] (TAIR:AT1G68310.1); similar to unknown [Picea sitchensis] (GB:ABK23822.1); contains InterPro domain Protein of unknown function DUF59 (InterPro:IPR002744) | chr3:18910911-18912190 REVERSE
AT3G50920	-	+	-	-	-	-	GO:0016020.membrane;GO:0008152.metabolic process;GO:0003824.catalytic activity;	Phosphatidate Phosphatase | LPP &epsilon;1
AT3G51120	-	+	-	-	-	-	GO:0046872.metal ion binding;GO:0005634.nucleus;GO:0003677.DNA binding;GO:0004872.receptor activity;GO:0008270.zinc ion binding;GO:0016570.histone modification;GO:0006352.DNA-dependent transcription. initiation;GO:0003676.nucleic acid binding;	zinc finger (CCCH-type) family protein | chr3:18996880-19002989 REVERSE
AT3G51140	-	+	-	-	-	-	GO:0031072.heat shock protein binding;	heat shock protein binding | chr3:19008579-19010883 FORWARD
AT3G51160	-	+	-	-	-	-	GO:0016829.lyase activity;GO:0019673.GDP-mannose metabolic process;GO:0005622.intracellular;GO:0044237.cellular metabolic process;GO:0008446.GDP-mannose 4.6-dehydratase activity;GO:0003824.catalytic activity;GO:0005488.binding;GO:0050662.coenzyme binding;	MUR_1, GMD2, MUR1 | MUR1 (MURUS 1) | chr3:19017989-19019406 REVERSE
AT3G51390	-	+	-	-	-	-	GO:0046872.metal ion binding;GO:0008270.zinc ion binding;	zinc finger (DHHC type) family protein | chr3:19086555-19089099 FORWARD
AT3G51460	+	-	-	-	-	-	-	Sac domain-containing Phosphoinositide Phosphatase |
AT3G51580	-	+	-	-	-	-	-	similar to unknown [Populus trichocarpa] (GB:ABK95158.1) | chr3:19141813-19144321 REVERSE
AT3G51650	-	+	-	-	-	-	-	similar to unknown protein [Arabidopsis thaliana] (TAIR:AT3G51640.1); similar to unnamed protein product [Vitis vinifera] (GB:CAO48847.1); contains domain Zinc beta-ribbon (SSF57783) | chr3:19170476-19173358 FORWARD
AT3G51780	-	+	-	-	-	-	GO:0006915.apoptotic process;	ATBAG4 | ATBAG4 (ARABIDOPSIS THALIANA BCL-2-ASSOCIATED ATHANOGENE 4); protein binding | chr3:19217745-19219287 REVERSE
AT3G51830	-	+	-	-	-	-	GO:0042578.phosphoric ester hydrolase activity;	Sac domain-containing Phosphoinositide Phosphatase |
AT3G52090	-	+	-	-	-	-	GO:0003899.DNA-directed RNA polymerase activity;GO:0003677.DNA binding;GO:0006351.transcription. DNA-dependent;GO:0046983.protein dimerization activity;	ATRPB13.6 | ATRPB13.6 (Arabidopsis thaliana RNA polymerase II 13.6 kDa subunit); DNA binding / DNA-directed RNA polymerase | chr3:19328831-19330058 REVERSE
AT3G52200	-	+	-	-	-	-	GO:0004742.dihydrolipoyllysine-residue acetyltransferase activity;GO:0045254.pyruvate dehydrogenase complex;GO:0008152.metabolic process;GO:0006090.pyruvate metabolic process;GO:0006096.glycolysis;GO:0004149.dihydrolipoyllysine-residue succinyltransferase activity;GO:0016740.transferase activity;	LTA3 | LTA3 (Dihydrolipoamide S-acetyltransferase 3); dihydrolipoyllysine-residue acetyltransferase | chr3:19371184-19377365 FORWARD
AT3G52300	-	+	-	-	-	-	GO:0015986.ATP synthesis coupled proton transport;GO:0016787.hydrolase activity;GO:0000276.mitochondrial proton-transporting ATP synthase complex. coupling factor F(o);GO:0015078.hydrogen ion transmembrane transporter activity;	ATPQ | ATPQ (ATP SYNTHASE D CHAIN, MITOCHONDRIAL); hydrogen ion transporting ATP synthase, rotational mechanism / hydrogen ion transporting ATPase, rotational mechanism | chr3:19407543-19409355 FORWARD
AT3G52560	-	+	-	-	-	-	GO:0016881.acid-amino acid ligase activity;	MMZ4, UEV1D, UEV1D-4 | MMZ4/UEV1D/UEV1D-4 (MMS ZWEI HOMOLOGE 4, UBIQUITIN E2 VARIANT 1D-4); protein binding / ubiquitin-protein ligase | chr3:19505359-19507058 REVERSE
AT3G52640	-	+	-	-	-	-	GO:0016485.protein processing;GO:0016021.integral to membrane;	nicastrin-related | chr3:19525851-19531522 REVERSE
AT3G52750	-	+	-	-	-	-	GO:0042802.identical protein binding;GO:0006184.GTP catabolic process;GO:0005737.cytoplasm;GO:0003924.GTPase activity;GO:0051258.protein polymerization;GO:0005515.protein binding;GO:0000166.nucleotide binding;GO:0043234.protein complex;GO:0051301.cell division;GO:0005525.GTP binding;GO:0007049.cell cycle;GO:0000917.barrier septum assembly;	FTSZ2-2 | FTSZ2-2 (FtsZ2-2); structural molecule | chr3:19560639-19563992 REVERSE
AT3G52880	-	+	-	-	-	-	GO:0050660.flavin adenine dinucleotide binding;GO:0016656.monodehydroascorbate reductase (NADH) activity;GO:0005737.cytoplasm;GO:0055114.oxidation-reduction process;GO:0045454.cell redox homeostasis;GO:0016491.oxidoreductase activity;	ATMDAR1 | ATMDAR1 (MONODEHYDROASCORBATE REDUCTASE 1); monodehydroascorbate reductase (NADH) | chr3:19612190-19615432 REVERSE
AT3G53230	-	+	-	-	-	-	GO:0016020.membrane;GO:0016787.hydrolase activity;GO:0005524.ATP binding;GO:0000166.nucleotide binding;GO:0017111.nucleoside-triphosphatase activity;GO:0007049.cell cycle;GO:0005886.plasma membrane;GO:0005488.binding;	cell division cycle protein 48, putative / CDC48, putative | chr3:19734329-19737650 FORWARD
AT3G53520	-	+	-	-	-	-	GO:0016020.membrane;GO:0032580.Golgi cisterna membrane;GO:0003824.catalytic activity;GO:0005488.binding;GO:0048040.UDP-glucuronate decarboxylase activity;GO:0016831.carboxy-lyase activity;GO:0016829.lyase activity;GO:0005794.Golgi apparatus;GO:0016021.integral to membrane;GO:0044237.cellular metabolic process;GO:0050662.coenzyme binding;	ATUXS1, UXS1 | UXS1 (UDP-GLUCURONIC ACID DECARBOXYLASE 1); catalytic | chr3:19852462-19855286 FORWARD
AT3G53700	-	+	-	-	-	-	-	MEE40 | MEE40 (maternal effect embryo arrest 40) | chr3:19911258-19913862 FORWARD
AT3G53750	-	+	-	-	-	-	GO:0005856.cytoskeleton;GO:0005524.ATP binding;GO:0000166.nucleotide binding;GO:0005737.cytoplasm;	ACT3 | ACT3 (ACTIN 3); structural constituent of cytoskeleton | chr3:19926266-19928619 FORWARD
AT3G54020	-	+	-	-	-	-	-	Inositolphosphorylceramide Synthase | ERHL2
AT3G54230	+	-	-	+	-	-	GO:0000166.nucleotide binding;GO:0008270.zinc ion binding;GO:0005622.intracellular;GO:0003676.nucleic acid binding;	nucleic acid binding | chr3:20084082-20091242 FORWARD
AT3G54250	-	+	-	-	-	-	GO:0008299.isoprenoid biosynthetic process;GO:0016829.lyase activity;GO:0016310.phosphorylation;GO:0005524.ATP binding;GO:0016301.kinase activity;GO:0004163.diphosphomevalonate decarboxylase activity;	mevalonate diphosphate decarboxylase, putative | chr3:20093277-20095710 REVERSE
AT3G54300	-	+	-	-	-	-	GO:0016020.membrane;GO:0006810.transport;GO:0016021.integral to membrane;GO:0016192.vesicle-mediated transport;	VAMP727, ATVAMP727 | ATVAMP727 (Arabidopsis thaliana vesicle-associated membrane protein 727) | chr3:20119186-20121661 REVERSE
AT3G54440	-	+	-	-	-	-	GO:0008152.metabolic process;GO:0003824.catalytic activity;GO:0016798.hydrolase activity. acting on glycosyl bonds;GO:0046872.metal ion binding;GO:0043169.cation binding;GO:0004553.hydrolase activity. hydrolyzing O-glycosyl compounds;GO:0030246.carbohydrate binding;GO:0004565.beta-galactosidase activity;GO:0009341.beta-galactosidase complex;GO:0016787.hydrolase activity;GO:0005975.carbohydrate me…	glycoside hydrolase family 2 protein | chr3:20159314-20168116 REVERSE
AT3G54620	-	+	-	-	-	-	GO:0005634.nucleus;GO:0008152.metabolic process;GO:0006355.regulation of transcription. DNA-dependent;GO:0004402.histone acetyltransferase activity;GO:0006351.transcription. DNA-dependent;GO:0016573.histone acetylation;GO:0008080.N-acetyltransferase activity;GO:0016740.transferase activity;GO:0016568.chromatin modification;	ATBZIP25, BZO2H4 | ATBZIP25/BZO2H4 (ARABIDOPSIS THALIANA BASIC LEUCINE ZIPPER 25); protein heterodimerization/ transcription factor | chr3:20228875-20231388 REVERSE
AT3G54660	-	+	-	-	-	-	GO:0050660.flavin adenine dinucleotide binding;GO:0055114.oxidation-reduction process;GO:0005737.cytoplasm;GO:0045454.cell redox homeostasis;GO:0050661.NADP binding;GO:0006749.glutathione metabolic process;GO:0009536.plastid;GO:0005739.mitochondrion;GO:0016668.oxidoreductase activity. acting on a sulfur group of donors. NAD or NADP as acceptor;GO:0004362.glutathione-disulfide reductase activity;G…	EMB2360, ATGR2 | GR (GLUTATHIONE REDUCTASE); glutathione-disulfide reductase | chr3:20240722-20244160 REVERSE
AT3G54670	+	-	-	-	-	-	GO:0005524.ATP binding;GO:0007067.mitosis;GO:0005515.protein binding;GO:0030893.meiotic cohesin complex;GO:0000166.nucleotide binding;GO:0003682.chromatin binding;GO:0006974.response to DNA damage stimulus;GO:0005634.nucleus;GO:0006281.DNA repair;GO:0051276.chromosome organization;GO:0005694.chromosome;GO:0000775.chromosome. centromeric region;GO:0000075.cell cycle checkpoint;GO:0042770.signal tr…	SMC1, ATSMC1, TTN8 | TTN8 (TITAN8); ATP binding | chr3:20246656-20254938 FORWARD
AT3G54840	-	+	-	-	-	-	GO:0016020.membrane;GO:0006810.transport;GO:0007264.small GTPase mediated signal transduction;GO:0000166.nucleotide binding;GO:0005525.GTP binding;GO:0005886.plasma membrane;GO:0015031.protein transport;	AtRABF1, Ara-6, AtRab5C, ARA6 | ARA6; GTP binding | chr3:20329390-20331979 FORWARD
AT3G54860	-	+	-	-	-	-	GO:0006904.vesicle docking involved in exocytosis;GO:0016192.vesicle-mediated transport;	VPS33, ATVPS33 | ATVPS33 (Arabidopsis thaliana vacuolar protein sorting 33); protein transporter | chr3:20335068-20340895 REVERSE
AT3G54900	-	+	-	-	-	-	GO:0015035.protein disulfide oxidoreductase activity;GO:0009055.electron carrier activity;GO:0051537.2 iron. 2 sulfur cluster binding;GO:0051536.iron-sulfur cluster binding;GO:0045454.cell redox homeostasis;GO:0046872.metal ion binding;GO:0009536.plastid;GO:0009507.chloroplast;	CXIP1 | CXIP1 (CAX INTERACTING PROTEIN 1) | chr3:20352566-20353371 REVERSE
AT3G55000	-	+	-	-	-	-	-	TON1, TON1A | TON1A (TONNEAU 1) | chr3:20392485-20394766 FORWARD
AT3G55020	-	+	-	-	-	-	GO:0005097.Rab GTPase activator activity;GO:0032851.positive regulation of Rab GTPase activity;GO:0005622.intracellular;GO:0032313.regulation of Rab GTPase activity;	RabGAP/TBC domain-containing protein | chr3:20399846-20405888 REVERSE
AT3G55070	-	+	-	-	-	-	GO:0016020.membrane;GO:0005856.cytoskeleton;GO:0005634.nucleus;GO:0043249.erythrocyte maturation;GO:0016363.nuclear matrix;GO:0005737.cytoplasm;GO:0003779.actin binding;GO:0051301.cell division;GO:0005886.plasma membrane;GO:0007049.cell cycle;	similar to protein binding / zinc ion binding [Arabidopsis thaliana] (TAIR:AT4G37880.1); similar to unnamed protein product [Vitis vinifera] (GB:CAO41552.1); contains InterPro domain CT11-RanBPM (InterPro:IPR013144); contains InterPro domain LisH dimerisation motif (InterPro:IPR006594); contains InterPro domain CTLH, C-terminal to LisH motif (InterPro:IPR006595) | chr3:20419263-20422117 FORWARD
AT3G55280	-	+	-	-	-	-	GO:0005840.ribosome;GO:0003723.RNA binding;GO:0030529.ribonucleoprotein complex;GO:0000166.nucleotide binding;GO:0006412.translation;GO:0005622.intracellular;GO:0003735.structural constituent of ribosome;GO:0019843.rRNA binding;	60S ribosomal protein L23A (RPL23aB) | chr3:20511312-20512686 FORWARD
AT3G55460	-	+	-	-	-	-	GO:0000166.nucleotide binding;GO:0003676.nucleic acid binding;	SCL30 | SCL30 (SC35-like splicing factor 30); RNA binding | chr3:20571785-20574740 FORWARD
AT3G55520	-	+	-	-	-	-	GO:0006457.protein folding;GO:0003755.peptidyl-prolyl cis-trans isomerase activity;GO:0016853.isomerase activity;GO:0000413.protein peptidyl-prolyl isomerization;	immunophilin, putative / FKBP-type peptidyl-prolyl cis-trans isomerase, putative | chr3:20604640-20606324 FORWARD
AT3G55620	-	+	-	-	-	-	GO:0043022.ribosome binding;GO:0006413.translational initiation;GO:0003743.translation initiation factor activity;GO:0042256.mature ribosome assembly;	EMB1624 | EMB1624 (EMBRYO DEFECTIVE 1624); translation initiation factor | chr3:20645181-20647485 FORWARD
AT3G55770	-	+	-	-	-	-	GO:0046872.metal ion binding;GO:0008270.zinc ion binding;	LIM domain-containing protein | chr3:20714218-20716299 FORWARD
AT3G55830	-	+	-	-	-	-	GO:0016757.transferase activity. transferring glycosyl groups;GO:0016758.transferase activity. transferring hexosyl groups;GO:0016740.transferase activity;GO:0001888.glucuronyl-galactosyl-proteoglycan 4-alpha-N-acetylglucosaminyltransferase activity;GO:0031227.intrinsic to endoplasmic reticulum membrane;	EPC1 | EPC1 (ECTOPICALLY PARTING CELLS); transferase, transferring glycosyl groups | chr3:20725925-20728422 FORWARD
AT3G55960	-	+	-	-	-	-	GO:0016311.dephosphorylation;GO:0016791.phosphatase activity;	NLI interacting factor (NIF) family protein | chr3:20771436-20774012 REVERSE
AT3G56190	-	+	-	-	-	-	GO:0016020.membrane;GO:0006810.transport;GO:0006886.intracellular protein transport;GO:0005622.intracellular;GO:0015031.protein transport;GO:0005488.binding;GO:0016192.vesicle-mediated transport;	ASNAP, ALPHA-SNAP2 | ALPHA-SNAP2 (ALPHA-SOLUBLE NSF ATTACHMENT PROTEIN); soluble NSF attachment protein | chr3:20856653-20859505 REVERSE
AT3G56310	-	+	-	-	-	-	GO:0052692.raffinose alpha-galactosidase activity;GO:0008152.metabolic process;GO:0051682.galactomannan catabolic process;GO:0003824.catalytic activity;GO:0016798.hydrolase activity. acting on glycosyl bonds;GO:0004553.hydrolase activity. hydrolyzing O-glycosyl compounds;GO:0043169.cation binding;GO:0016787.hydrolase activity;GO:0005975.carbohydrate metabolic process;GO:0004557.alpha-galactosidas…	alpha-galactosidase, putative / melibiase, putative / alpha-D-galactoside galactohydrolase, putative | chr3:20893782-20896894 FORWARD
AT3G56490	-	+	-	-	-	-	GO:0008152.metabolic process;GO:0003824.catalytic activity;	zinc-binding protein, putative / protein kinase C inhibitor, putative | chr3:20952481-20954448 FORWARD
AT3G56680	-	-	-	-	-	+	GO:0003676.nucleic acid binding;	nucleic acid binding | chr3:21002259-21004656 FORWARD
AT3G56740	-	+	-	-	-	-	-	ubiquitin-associated (UBA)/TS-N domain-containing protein | chr3:21026350-21029136 FORWARD
AT3G57050	-	+	-	-	-	-	GO:0004123.cystathionine gamma-lyase activity;GO:0008652.cellular amino acid biosynthetic process;GO:0004121.cystathionine beta-lyase activity;GO:0006520.cellular amino acid metabolic process;GO:0080146.L-cysteine desulfhydrase activity;GO:0003824.catalytic activity;GO:0071266.'de novo' L-methionine biosynthetic process;GO:0005737.cytoplasm;GO:0016829.lyase activity;GO:0009536.plastid;GO:0030170.…	CBL | CBL (CYSTATHIONINE BETA-LYASE) | chr3:21122679-21125641 REVERSE
AT3G57090	-	+	-	-	-	-	GO:0005488.binding;	BIGYIN | BIGYIN; binding | chr3:21139509-21141168 FORWARD
AT3G57340	-	+	-	-	-	-	GO:0016020.membrane;GO:0006457.protein folding;GO:0051082.unfolded protein binding;GO:0031072.heat shock protein binding;GO:0016021.integral to membrane;	DNAJ heat shock N-terminal domain-containing protein | chr3:21229951-21231463 FORWARD
AT3G57870	-	+	-	-	-	-	GO:0016925.protein sumoylation;GO:0007059.chromosome segregation;GO:0005524.ATP binding;GO:0007067.mitosis;GO:0016874.ligase activity;GO:0000122.negative regulation of transcription from RNA polymerase II promoter;GO:0005515.protein binding;GO:0000166.nucleotide binding;GO:0016881.acid-amino acid ligase activity;GO:0019789.SUMO ligase activity;GO:0045892.negative regulation of transcription. DNA-…	EMB1637, SCE1, AHUS5 | AHUS5 (SUMO CONJUGATION ENZYME 1); ubiquitin-protein ligase | chr3:21439473-21441177 REVERSE
AT3G58040	-	+	-	-	-	-	GO:0005634.nucleus;GO:0016567.protein ubiquitination;GO:0016874.ligase activity;GO:0004842.ubiquitin-protein ligase activity;GO:0046872.metal ion binding;GO:0006511.ubiquitin-dependent protein catabolic process;GO:0007275.multicellular organismal development;GO:0008270.zinc ion binding;	seven in absentia (SINA) family protein | chr3:21499493-21502465 FORWARD
AT3G58170	-	+	-	-	-	-	-	ATBET11, BET11, ATBS14A | ATBS14A; protein transporter | chr3:21553336-21554951 REVERSE
AT3G58180	-	+	-	-	-	-	GO:0016829.lyase activity;GO:0005488.binding;	PBS lyase HEAT-like repeat-containing protein | chr3:21555074-21557157 FORWARD
AT3G58500	-	+	-	-	-	-	GO:0046872.metal ion binding;GO:0016787.hydrolase activity;GO:0004721.phosphoprotein phosphatase activity;GO:0007049.cell cycle;	EP7, PP2A-3 | PP2A-3 (PROTEIN PHOSPHATASE 2A-3); protein serine/threonine phosphatase | chr3:21646203-21650082 REVERSE
AT3G58570	-	+	-	-	-	-	GO:0016787.hydrolase activity;GO:0005524.ATP binding;GO:0004386.helicase activity;GO:0008026.ATP-dependent helicase activity;GO:0003676.nucleic acid binding;	DEAD box RNA helicase, putative | chr3:21667481-21671509 FORWARD
AT3G58600	-	+	-	-	-	-	GO:0016020.membrane;GO:0006897.endocytosis;	similar to ATNAP4 (ARABIDOPSIS THALIANA NON-INTRINSIC ABC PROTEIN 4) [Arabidopsis thaliana] (TAIR:AT1G03900.1); similar to unnamed protein product [Vitis vinifera] (GB:CAO69858.1); contains InterPro domain Adaptin ear-binding coat-associated protein 1 NECAP-1; (InterPro:IPR012466) | chr3:21679492-21682144 REVERSE
AT3G58610	-	-	-	-	-	+	GO:0000287.magnesium ion binding;GO:0008652.cellular amino acid biosynthetic process;GO:0055114.oxidation-reduction process;GO:0070402.NADPH binding;GO:0009082.branched chain family amino acid biosynthetic process;GO:0005739.mitochondrion;GO:0009507.chloroplast;GO:0016491.oxidoreductase activity;GO:0016616.oxidoreductase activity. acting on the CH-OH group of donors. NAD or NADP as acceptor;GO:00…	ketol-acid reductoisomerase | chr3:21682410-21685818 FORWARD
AT3G58660	-	-	-	-	-	+	-	60S ribosomal protein-related | chr3:21712511-21714091 FORWARD
AT3G58730	-	+	-	-	-	-	GO:0006810.transport;GO:0042626.ATPase activity. coupled to transmembrane movement of substances;GO:0006811.ion transport;GO:0015991.ATP hydrolysis coupled proton transport;GO:0033178.proton-transporting two-sector ATPase complex. catalytic domain;GO:0016787.hydrolase activity;GO:0015992.proton transport;GO:0046961.proton-transporting ATPase activity. rotational mechanism;	(VACUOLAR ATP SYNTHASE SUBUNIT D); ATPase, coupled to transmembrane movement of substances / hydrogen ion transporting ATPase, rotational mechanism | chr3:21729234-21730957 REVERSE
AT3G59380	-	+	-	-	-	-	GO:0004659.prenyltransferase activity;GO:0018342.protein prenylation;GO:0004662.CAAX-protein geranylgeranyltransferase activity;GO:0004660.protein farnesyltransferase activity;GO:0016740.transferase activity;GO:0008318.protein prenyltransferase activity;	PLP, ATFTA, PFT/PGGT-IALPHA, FTA | FTA (FARNESYLTRANSFERASE A); protein prenyltransferase | chr3:21955155-21956920 FORWARD
AT3G59630	-	+	-	-	-	-	GO:0017183.peptidyl-diphthamide biosynthetic process from peptidyl-histidine;GO:0005737.cytoplasm;	diphthamide synthesis DPH2 family protein | chr3:22036051-22038845 REVERSE
AT3G59770	+	-	-	+	-	-	GO:0042578.phosphoric ester hydrolase activity;	Sac domain-containing Phosphoinositide Phosphatase |
AT3G60240	-	-	-	-	-	+	GO:0006413.translational initiation;GO:0016070.RNA metabolic process;GO:0003743.translation initiation factor activity;GO:0005488.binding;	CUM2, EIF4G | EIF4G (EUKARYOTIC TRANSLATION INITIATION FACTOR 4G) | chr3:22272699-22279420 FORWARD
AT3G60300	-	+	-	-	-	-	GO:0046872.metal ion binding;GO:0008270.zinc ion binding;	RWD domain-containing protein | chr3:22296286-22298454 FORWARD
AT3G60820	-	+	-	-	-	-	GO:0004175.endopeptidase activity;GO:0005634.nucleus;GO:0051603.proteolysis involved in cellular protein catabolic process;GO:0008233.peptidase activity;GO:0004298.threonine-type endopeptidase activity;GO:0000502.proteasome complex;GO:0005737.cytoplasm;GO:0005839.proteasome core complex;GO:0016787.hydrolase activity;	PBF1 | PBF1 (20S proteasome beta subunit F1); peptidase | chr3:22482744-22484914 REVERSE
AT3G60860	-	+	-	-	-	-	GO:0032012.regulation of ARF protein signal transduction;GO:0005622.intracellular;GO:0005086.ARF guanyl-nucleotide exchange factor activity;GO:0005488.binding;	guanine nucleotide exchange family protein | chr3:22495779-22502697 FORWARD
AT3G61140	-	+	-	-	-	-	GO:0005634.nucleus;GO:0008180.signalosome;GO:0005737.cytoplasm;GO:0005488.binding;	ATFUS6, CSN1, COP11, EMB78, FUS6 | FUS6 (FUSCA 6) | chr3:22637237-22641092 FORWARD
AT3G61440	-	+	-	-	-	-	GO:0008652.cellular amino acid biosynthetic process;GO:0008152.metabolic process;GO:0009509.chromoplast;GO:0004124.cysteine synthase activity;GO:0003824.catalytic activity;GO:0005737.cytoplasm;GO:0006535.cysteine biosynthetic process from serine;GO:0019344.cysteine biosynthetic process;GO:0009536.plastid;GO:0016740.transferase activity;GO:0030170.pyridoxal phosphate binding;GO:0009570.chloroplast…	ARATH;BSAS3;1, ATCYSC1 | ATCYSC1 (BETA-SUBSTITUTED ALA SYNTHASE 3;1); L-3-cyanoalanine synthase/ cysteine synthase | chr3:22746722-22748955 FORWARD
AT3G61540	-	+	-	-	-	-	GO:0008233.peptidase activity;GO:0016787.hydrolase activity;GO:0006508.proteolysis;GO:0004177.aminopeptidase activity;GO:0005737.cytoplasm;	peptidase family protein | chr3:22784361-22786802 FORWARD
AT3G61600	-	-	-	-	-	+	-	ATPOB1 | ATPOB1 (Arabidopsis thaliana POZ/BTB containing-protein 1); protein binding | chr3:22806554-22809295 FORWARD
AT3G62260	-	+	-	-	-	-	GO:0008287.protein serine/threonine phosphatase complex;GO:0046872.metal ion binding;GO:0016787.hydrolase activity;GO:0004721.phosphoprotein phosphatase activity;GO:0006470.protein dephosphorylation;GO:0003824.catalytic activity;GO:0004722.protein serine/threonine phosphatase activity;	protein phosphatase 2C, putative / PP2C, putative | chr3:23049265-23051559 REVERSE
AT3G62600	-	+	-	-	-	-	GO:0005788.endoplasmic reticulum lumen;GO:0006457.protein folding;GO:0005783.endoplasmic reticulum;GO:0005634.nucleus;GO:0051082.unfolded protein binding;GO:0031072.heat shock protein binding;GO:0016556.mRNA modification;GO:0005737.cytoplasm;	DNAJ heat shock family protein | chr3:23161766-23164486 REVERSE
AT3G63400	-	+	-	-	-	-	GO:0006457.protein folding;GO:0003755.peptidyl-prolyl cis-trans isomerase activity;GO:0003723.RNA binding;GO:0016853.isomerase activity;GO:0000413.protein peptidyl-prolyl isomerization;GO:0042277.peptide binding;GO:0005737.cytoplasm;	peptidyl-prolyl cis-trans isomerase cyclophilin-type family protein | chr3:23422998-23426634 FORWARD
AT3G63410	-	+	-	-	-	-	GO:0016020.membrane;GO:0008152.metabolic process;GO:0009528.plastid inner membrane;GO:0008168.methyltransferase activity;GO:0009536.plastid;GO:0032259.methylation;GO:0009706.chloroplast inner membrane;GO:0009507.chloroplast;	VTE3, APG1 | APG1 (ALBINO OR PALE GREEN MUTANT 1); methyltransferase | chr3:23426564-23428094 REVERSE
AT3G63520	-	+	-	-	-	-	GO:0016702.oxidoreductase activity. acting on single donors with incorporation of molecular oxygen. incorporation of two atoms of oxygen;GO:0046872.metal ion binding;GO:0055114.oxidation-reduction process;GO:0005737.cytoplasm;GO:0016491.oxidoreductase activity;	ATCCD1, ATNCED1, NCED1, CCD1 | CCD1 (CAROTENOID CLEAVAGE DIOXYGENASE 1) | chr3:23463886-23467053 FORWARD
AT4G00550	-	+	-	-	-	-	GO:0016020.membrane;GO:0009877.nodulation;GO:0046481.digalactosyldiacylglycerol synthase activity;GO:0043661.peribacteroid membrane;GO:0009058.biosynthetic process;GO:0016757.transferase activity. transferring glycosyl groups;GO:0009527.plastid outer membrane;GO:0016740.transferase activity;GO:0009536.plastid;GO:0009707.chloroplast outer membrane;GO:0009507.chloroplast;	Digalactosyldiacylglycerol Synthase | DGD2
AT4G00570	-	+	-	-	-	-	GO:0005759.mitochondrial matrix;GO:0004471.malate dehydrogenase (decarboxylating) activity;GO:0016616.oxidoreductase activity. acting on the CH-OH group of donors. NAD or NADP as acceptor;GO:0051287.NAD binding;GO:0005737.cytoplasm;GO:0055114.oxidation-reduction process;GO:0005488.binding;GO:0006108.malate metabolic process;GO:0004473.malate dehydrogenase (oxaloacetate-decarboxylating) (NADP+) ac…	NAD-malic enzyme
AT4G00720	-	+	-	-	-	-	GO:0050321.tau-protein kinase activity;GO:0016310.phosphorylation;GO:0005524.ATP binding;GO:0016301.kinase activity;GO:0006468.protein phosphorylation;GO:0004674.protein serine/threonine kinase activity;GO:0000166.nucleotide binding;GO:0004672.protein kinase activity;GO:0016740.transferase activity;GO:0016772.transferase activity. transferring phosphorus-containing groups;	shaggy-related protein kinase theta / ASK-theta (ASK8) | chr4:293641-297314 REVERSE
AT4G00740	-	+	-	-	-	-	GO:0008168.methyltransferase activity;GO:0032259.methylation;	dehydration-responsive protein-related | chr4:307431-310482 REVERSE
AT4G00755	-	+	-	-	-	-	-	F-box family protein | chr4:325065-327008 FORWARD
AT4G01320	-	+	-	-	-	-	GO:0016020.membrane;GO:0016787.hydrolase activity;GO:0008237.metallopeptidase activity;GO:0008233.peptidase activity;GO:0006508.proteolysis;GO:0004222.metalloendopeptidase activity;	STE24, ATSTE24 | ATSTE24 | chr4:545796-549261 FORWARD
AT4G01610	-	+	-	-	-	-	GO:0008233.peptidase activity;GO:0042470.melanosome;GO:0005764.lysosome;GO:0050790.regulation of catalytic activity;GO:0006508.proteolysis;GO:0008234.cysteine-type peptidase activity;GO:0016787.hydrolase activity;GO:0004197.cysteine-type endopeptidase activity;	cathepsin B-like cysteine protease, putative | chr4:694695-697206 FORWARD
AT4G02030	-	+	-	-	-	-	-	similar to unknown protein [Arabidopsis thaliana] (TAIR:AT1G21170.1); similar to unnamed protein product [Vitis vinifera] (GB:CAO40112.1); similar to unknown protein [Oryza sativa (japonica cultivar-group)] (GB:AAR07074.1); similar to unknown protein [Oryza sativa (japonica cultivar-group)] (GB:AAP03421.1); contains domain PTHR15954 (PTHR15954) | chr4:892176-897318 FORWARD
AT4G02280	-	+	-	-	-	-	GO:0009877.nodulation;GO:0016757.transferase activity. transferring glycosyl groups;GO:0009058.biosynthetic process;GO:0016157.sucrose synthase activity;GO:0016740.transferase activity;GO:0005985.sucrose metabolic process;	Sucrose Synthase
AT4G02440	-	+	-	-	-	-	GO:0000166.nucleotide binding;GO:0003676.nucleic acid binding;	EID1 | EID1 (EMPFINDLICHER IM DUNKELROTEN LICHT 1) | chr4:1072481-1073779 FORWARD
AT4G02480	+	-	-	-	-	-	GO:0005524.ATP binding;GO:0000166.nucleotide binding;GO:0017111.nucleoside-triphosphatase activity;	AAA-type ATPase family protein | chr4:1081759-1088846 REVERSE
AT4G02500	-	+	-	-	-	-	GO:0033843.xyloglucan 6-xylosyltransferase activity;GO:0016757.transferase activity. transferring glycosyl groups;GO:0016758.transferase activity. transferring hexosyl groups;GO:0016021.integral to membrane;GO:0016740.transferase activity;	ATXT2 | ATXT2; UDP-xylosyltransferase/ transferase/ transferase, transferring glycosyl groups | chr4:1101507-1103610 FORWARD
AT4G02580	-	+	-	-	-	-	GO:0016020.membrane;GO:0051537.2 iron. 2 sulfur cluster binding;GO:0055114.oxidation-reduction process;GO:0006120.mitochondrial electron transport. NADH to ubiquinone;GO:0005747.mitochondrial respiratory chain complex I;GO:0005739.mitochondrion;GO:0008137.NADH dehydrogenase (ubiquinone) activity;GO:0016491.oxidoreductase activity;GO:0006810.transport;GO:0003954.NADH dehydrogenase activity;GO:0051…	NADH-ubiquinone oxidoreductase 24 kDa subunit, putative | chr4:1134467-1137156 FORWARD
AT4G02590	-	+	-	-	-	-	-	UNE12 | UNE12 (unfertilized embryo sac 12); DNA binding / transcription factor | chr4:1137498-1140491 REVERSE
AT4G02620	-	+	-	-	-	-	GO:0006810.transport;GO:0006811.ion transport;GO:0015991.ATP hydrolysis coupled proton transport;GO:0033178.proton-transporting two-sector ATPase complex. catalytic domain;GO:0015992.proton transport;GO:0033180.proton-transporting V-type ATPase. V1 domain;GO:0046933.hydrogen ion transporting ATP synthase activity. rotational mechanism;GO:0046961.proton-transporting ATPase activity. rotational mec…	(VACUOLAR ATPASE SUBUNIT F); hydrogen ion transporting ATP synthase, rotational mechanism / hydrogen ion transporting ATPase, rotational mechanism | chr4:1149248-1151346 REVERSE
AT4G02680	-	+	-	-	-	-	GO:0005488.binding;	EOL1 | EOL1 (ETO1-LIKE 1); binding / protein binding | chr4:1181049-1184930 REVERSE
AT4G02720	-	-	-	-	-	+	-	similar to unnamed protein product [Vitis vinifera] (GB:CAO22538.1); similar to predicted protein [Physcomitrella patens subsp. patens] (GB:EDQ68232.1); contains InterPro domain Protein of unknown function DUF926 (InterPro:IPR009269) | chr4:1204303-1205866 REVERSE
AT4G02920	-	+	-	-	-	-	-	similar to unknown protein [Arabidopsis thaliana] (TAIR:AT1G03340.1); similar to hypothetical protein MtrDRAFT_AC161864g5v2 [Medicago truncatula] (GB:ABE86673.1) | chr4:1292641-1294861 FORWARD
AT4G03240	-	+	-	-	-	-	GO:0006879.cellular iron ion homeostasis;GO:0004322.ferroxidase activity;GO:0005739.mitochondrion;GO:0055114.oxidation-reduction process;	ATFH, FH | ATFH/FH (FRATAXIN HOMOLOG) | chr4:1423445-1424772 REVERSE
AT4G03550	+	-	-	-	-	-	GO:0016020.membrane;GO:0016757.transferase activity. transferring glycosyl groups;GO:0006075.(1->3)-beta-D-glucan biosynthetic process;GO:0003843.1.3-beta-D-glucan synthase activity;GO:0016740.transferase activity;GO:0000148.1.3-beta-D-glucan synthase complex;	GSL05, ATGSL5, PMR4, GSL5, ATGSL05 | ATGSL05 (GLUCAN SYNTHASE-LIKE 5); 1,3-beta-glucan synthase/ transferase, transferring glycosyl groups | chr4:1573346-1579694 FORWARD
AT4G04180	-	+	-	-	-	-	GO:0016787.hydrolase activity;GO:0008233.peptidase activity;GO:0005524.ATP binding;GO:0000166.nucleotide binding;GO:0008568.microtubule-severing ATPase activity;GO:0017111.nucleoside-triphosphatase activity;	AAA-type ATPase family protein | chr4:2020434-2023990 FORWARD
AT4G04210	-	-	-	-	-	+	GO:0016787.hydrolase activity;GO:0008233.peptidase activity;GO:0005524.ATP binding;GO:0000166.nucleotide binding;GO:0008568.microtubule-severing ATPase activity;GO:0017111.nucleoside-triphosphatase activity;	PUX4 | PUX4 (PLANT UBX DOMAIN-CONTAINING PROTEIN 4) | chr4:2030317-2031851 FORWARD
AT4G04320	-	+	-	-	-	-	GO:0016020.membrane;GO:0005524.ATP binding;GO:0005777.peroxisome;GO:0050080.malonyl-CoA decarboxylase activity;GO:0005737.cytoplasm;GO:0008654.phospholipid biosynthetic process;GO:0016829.lyase activity;GO:0000166.nucleotide binding;GO:0004672.protein kinase activity;GO:0016780.phosphotransferase activity. for other substituted phosphate groups;GO:0005739.mitochondrion;GO:0006633.fatty acid biosy…	Malonyl-CoA Decarboxylase |
AT4G04350	-	+	-	-	-	-	GO:0004823.leucine-tRNA ligase activity;GO:0005524.ATP binding;GO:0006429.leucyl-tRNA aminoacylation;GO:0005737.cytoplasm;GO:0016874.ligase activity;GO:0000166.nucleotide binding;GO:0006418.tRNA aminoacylation for protein translation;GO:0006412.translation;GO:0004812.aminoacyl-tRNA ligase activity;	EMB2369 | EMB2369 (EMBRYO DEFECTIVE 2369); ATP binding / aminoacyl-tRNA ligase | chr4:2128088-2133145 FORWARD
AT4G04720	-	+	-	-	-	-	GO:0016020.membrane;GO:0016310.phosphorylation;GO:0005524.ATP binding;GO:0004674.protein serine/threonine kinase activity;GO:0016301.kinase activity;GO:0005509.calcium ion binding;GO:0004672.protein kinase activity;GO:0000166.nucleotide binding;GO:0006468.protein phosphorylation;GO:0016740.transferase activity;GO:0016772.transferase activity. transferring phosphorus-containing groups;	CPK21 | CPK21 (calcium-dependent protein kinase 21); calmodulin-dependent protein kinase/ kinase | chr4:2394456-2397757 REVERSE
AT4G04770	-	+	-	-	-	-	GO:0016226.iron-sulfur cluster assembly;GO:0009842.cyanelle;GO:0009536.plastid;GO:0009507.chloroplast;	LAF6, ATNAP1, ATABC1 | ATABC1 (ARABIDOPSIS THALIANA NUCLEOSOME ASSEMBLY PROTEIN 1) | chr4:2427797-2429848 REVERSE
AT4G04860	-	+	-	-	-	-	GO:0016020.membrane;GO:0005783.endoplasmic reticulum;GO:0006950.response to stress;GO:0016021.integral to membrane;GO:0005789.endoplasmic reticulum membrane;	DER2.2 | DER2.2 (DERLIN-2.2) | chr4:2459878-2461737 FORWARD
AT4G04885	+	-	-	-	-	-	GO:0008270.zinc ion binding;GO:0005622.intracellular;	pre-mRNA cleavage complex-related | chr4:2471970-2475979 FORWARD
AT4G05320	-	+	-	-	-	-	GO:0005634.nucleus;GO:0005737.cytoplasm;	UBQ10 | UBQ10 (POLYUBIQUITIN 10); protein binding | chr4:2718168-2720130 FORWARD
AT4G05530	-	-	-	-	-	+	-	short-chain dehydrogenase/reductase (SDR) family protein | chr4:2816389-2818362 FORWARD
AT4G07390	-	+	-	-	-	-	-	PQ-loop repeat family protein / transmembrane family protein | chr4:4195677-4197568 FORWARD
AT4G07960	-	+	-	-	-	-	GO:0016760.cellulose synthase (UDP-forming) activity;GO:0016757.transferase activity. transferring glycosyl groups;GO:0016740.transferase activity;	CSLC12, ATCSLC12 | ATCSLC12 (Cellulose synthase-like C12); transferase, transferring glycosyl groups | chr4:4802338-4805644 REVERSE
AT4G08500	-	+	-	-	-	-	GO:0016310.phosphorylation;GO:0004709.MAP kinase kinase kinase activity;GO:0005524.ATP binding;GO:0016301.kinase activity;GO:0006468.protein phosphorylation;GO:0004674.protein serine/threonine kinase activity;GO:0000166.nucleotide binding;GO:0004672.protein kinase activity;GO:0016740.transferase activity;GO:0016772.transferase activity. transferring phosphorus-containing groups;	ATMEKK1, MAPKKK8, MEKK1 | MEKK1 (MYTOGEN ACTIVATED PROTEIN KINASE KINASE); DNA binding / kinase/ kinase binding | chr4:5403750-5407298 REVERSE
AT4G08685	-	+	-	-	-	-	GO:0005615.extracellular space;GO:0005576.extracellular region;	SAH7 | SAH7 | chr4:5550426-5551367 FORWARD
AT4G09510	-	+	-	-	-	-	GO:0016787.hydrolase activity;GO:0008152.metabolic process;GO:0004575.sucrose alpha-glucosidase activity;GO:0004564.beta-fructofuranosidase activity;GO:0003824.catalytic activity;GO:0016798.hydrolase activity. acting on glycosyl bonds;	Neutral Invertase
AT4G09760	-	+	-	-	-	-	-	Choline Kinase |
AT4G09830	-	-	-	-	-	+	-	similar to unknown protein [Arabidopsis thaliana] (TAIR:AT5G64780.1); similar to unnamed protein product [Vitis vinifera] (GB:CAO43592.1); contains InterPro domain Uncharacterised conserved protein UCP009193 (InterPro:IPR016549) | chr4:6188764-6190850 FORWARD
AT4G10040	-	+	-	-	-	-	GO:0005759.mitochondrial matrix;GO:0009055.electron carrier activity;GO:0006810.transport;GO:0020037.heme binding;GO:0005506.iron ion binding;GO:0022900.electron transport chain;GO:0046872.metal ion binding;GO:0005739.mitochondrion;GO:0070469.respiratory chain;	CYTC-2 | CYTC-2 (CYTOCHROME C-2); electron carrier | chr4:6276995-6278506 FORWARD
AT4G10050	-	+	-	-	-	-	GO:0006561.proline biosynthetic process;GO:0016310.phosphorylation;GO:0008652.cellular amino acid biosynthetic process;GO:0008152.metabolic process;GO:0005524.ATP binding;GO:0016301.kinase activity;GO:0006526.arginine biosynthetic process;GO:0003824.catalytic activity;GO:0005737.cytoplasm;GO:0016787.hydrolase activity;GO:0004091.carboxylesterase activity;GO:0000166.nucleotide binding;GO:0003991.a…	hydrolase, alpha/beta fold family protein | chr4:6284447-6287290 REVERSE
AT4G10170	-	+	-	-	-	-	GO:0016020.membrane;GO:0006810.transport;GO:0016021.integral to membrane;GO:0016192.vesicle-mediated transport;	synaptobrevin-related family protein | chr4:6344327-6345533 FORWARD
AT4G10590	-	+	-	-	-	-	GO:0016787.hydrolase activity;GO:0008234.cysteine-type peptidase activity;GO:0008233.peptidase activity;GO:0006511.ubiquitin-dependent protein catabolic process;GO:0004221.ubiquitin thiolesterase activity;	ubiquitin carboxyl-terminal hydrolase family protein | chr4:6538583-6543444 REVERSE
AT4G10710	+	-	-	-	-	-	GO:0005634.nucleus;GO:0006281.DNA repair;GO:0006355.regulation of transcription. DNA-dependent;GO:0006260.DNA replication;GO:0006351.transcription. DNA-dependent;GO:0005694.chromosome;GO:0009987.cellular process;GO:0006974.response to DNA damage stimulus;	SPT16 | SPT16 (GLOBAL TRANSCRIPTION FACTOR C); metalloexopeptidase | chr4:6601985-6606350 REVERSE
AT4G10790	-	+	-	-	-	-	-	UBX domain-containing protein | chr4:6640595-6643058 REVERSE
AT4G10840	-	+	-	-	-	-	GO:0005488.binding;	kinesin light chain-related | chr4:6656512-6659261 FORWARD
AT4G11260	-	+	-	-	-	-	GO:0005488.binding;	ATSGT1B, ETA3, RPR1, EDM1, SGT1B | SGT1B (enhanced downy mildew 1b); protein binding | chr4:6851273-6853856 REVERSE
AT4G11640	-	+	-	-	-	-	GO:0016829.lyase activity;GO:0008152.metabolic process;GO:0006520.cellular amino acid metabolic process;GO:0003824.catalytic activity;GO:0030170.pyridoxal phosphate binding;GO:0004794.L-threonine ammonia-lyase activity;	ATSR | ATSR (ARABIDOPSIS THALIANA SIGNAL-RESPONSIVE); serine racemase | chr4:7021764-7023312 FORWARD
AT4G11660	-	+	-	-	-	-	GO:0005634.nucleus;GO:0003677.DNA binding;GO:0006355.regulation of transcription. DNA-dependent;GO:0006950.response to stress;GO:0043565.sequence-specific DNA binding;GO:0006351.transcription. DNA-dependent;GO:0003700.sequence-specific DNA binding transcription factor activity;	HSFB2B, AT-HSFB2B | AT-HSFB2B (Arabidopsis thaliana heat shock transcription factor B2B); transcription factor | chr4:7042624-7044702 FORWARD
AT4G11800	-	+	-	-	-	-	GO:0016787.hydrolase activity;	protein serine/threonine phosphatase | chr4:7093536-7099691 REVERSE
AT4G11820	-	+	-	-	-	-	GO:0006694.steroid biosynthetic process;GO:0008299.isoprenoid biosynthetic process;GO:0016126.sterol biosynthetic process;GO:0004421.hydroxymethylglutaryl-CoA synthase activity;GO:0008152.metabolic process;GO:0006695.cholesterol biosynthetic process;GO:0003824.catalytic activity;GO:0005737.cytoplasm;GO:0005829.cytosol;GO:0016740.transferase activity;GO:0008610.lipid biosynthetic process;	HMGS, EMB2778, MVA1 | MVA1 (HYDROXYMETHYLGLUTARYL-COA SYNTHASE); acetyl-CoA C-acetyltransferase/ hydroxymethylglutaryl-CoA synthase | chr4:7108909-7112474 REVERSE
AT4G12230	-	+	-	-	-	-	GO:0042609.CD4 receptor binding;GO:0030140.trans-Golgi network transport vesicle;GO:0005829.cytosol;GO:0005737.cytoplasm;	esterase/lipase/thioesterase family protein | chr4:7284513-7287536 FORWARD
AT4G12290	-	-	-	-	-	+	GO:0052595.aliphatic-amine oxidase activity;GO:0052593.tryptamine:oxygen oxidoreductase (deaminating) activity;GO:0055114.oxidation-reduction process;GO:0052594.aminoacetone:oxygen oxidoreductase(deaminating) activity;GO:0046872.metal ion binding;GO:0008131.primary amine oxidase activity;GO:0005507.copper ion binding;GO:0052596.phenethylamine:oxygen oxidoreductase (deaminating) activity;GO:004803…	copper amine oxidase, putative | chr4:7304400-7307133 FORWARD
AT4G12570	-	-	-	-	-	+	GO:0006464.cellular protein modification process;GO:0016881.acid-amino acid ligase activity;GO:0005622.intracellular;	UPL5 | UPL5 (UBIQUITIN PROTEIN LIGASE 5); ubiquitin-protein ligase | chr4:7445359-7449083 FORWARD
AT4G12590	-	+	-	-	-	-	GO:0016020.membrane;GO:0016021.integral to membrane;	similar to hypothetical protein [Vitis vinifera] (GB:CAN72892.1); contains InterPro domain Protein of unknown function DUF850, transmembrane eukaryotic (InterPro:IPR008568) | chr4:7451001-7453085 REVERSE
AT4G12610	-	+	-	-	-	-	GO:0009055.electron carrier activity;GO:0006810.transport;GO:0005634.nucleus;GO:0003677.DNA binding;GO:0003824.catalytic activity;GO:0045893.positive regulation of transcription. DNA-dependent;GO:0046872.metal ion binding;GO:0022900.electron transport chain;GO:0005507.copper ion binding;GO:0006367.transcription initiation from RNA polymerase II promoter;	RAP74, ATRAP74 | ATRAP74/RAP74; transcription initiation factor | chr4:7454967-7457711 FORWARD
AT4G12650	-	+	-	-	-	-	GO:0016020.membrane;GO:0016021.integral to membrane;	endomembrane protein 70, putative | chr4:7467975-7469787 REVERSE
AT4G12730	-	-	-	-	-	+	-	FLA2 | FLA2 | chr4:7491380-7492873 REVERSE
AT4G12790	-	+	-	-	-	-	GO:0000166.nucleotide binding;GO:0005525.GTP binding;	ATP-binding family protein | chr4:7517052-7519419 REVERSE
AT4G13220	-	+	-	-	-	-	-	similar to hypothetical protein [Vitis vinifera] (GB:CAN75300.1) | chr4:7674284-7675309 REVERSE
AT4G13360	-	+	-	-	-	-	GO:0008152.metabolic process;GO:0003824.catalytic activity;	catalytic | chr4:7775124-7777891 FORWARD
AT4G13430	-	+	-	-	-	-	GO:0008652.cellular amino acid biosynthetic process;GO:0047508.(R)-2-methylmalate dehydratase activity;GO:0008152.metabolic process;GO:0003861.3-isopropylmalate dehydratase activity;GO:0009097.isoleucine biosynthetic process;GO:0051536.iron-sulfur cluster binding;GO:0009082.branched chain family amino acid biosynthetic process;GO:0009098.leucine biosynthetic process;GO:0016829.lyase activity;GO:0…	aconitase family protein / aconitate hydratase family protein | chr4:7803929-7807867 REVERSE
AT4G13720	-	+	-	-	-	-	GO:0016787.hydrolase activity;	inosine triphosphate pyrophosphatase, putative / HAM1 family protein | chr4:7966948-7968921 REVERSE
AT4G13730	-	+	-	-	-	-	GO:0005097.Rab GTPase activator activity;GO:0032851.positive regulation of Rab GTPase activity;GO:0005622.intracellular;GO:0032313.regulation of Rab GTPase activity;	RabGAP/TBC domain-containing protein | chr4:7970270-7974244 FORWARD
AT4G13780	-	+	-	-	-	-	GO:0003723.RNA binding;GO:0005524.ATP binding;GO:0004825.methionine-tRNA ligase activity;GO:0000049.tRNA binding;GO:0005737.cytoplasm;GO:0016874.ligase activity;GO:0000166.nucleotide binding;GO:0006418.tRNA aminoacylation for protein translation;GO:0006412.translation;GO:0006431.methionyl-tRNA aminoacylation;GO:0004812.aminoacyl-tRNA ligase activity;	methionine--tRNA ligase, putative / methionyl-tRNA synthetase, putative / MetRS, putative | chr4:7993151-7998511 REVERSE
AT4G13940	-	+	-	-	-	-	GO:0004013.adenosylhomocysteinase activity;GO:0016787.hydrolase activity;GO:0006950.response to stress;GO:0006730.one-carbon metabolic process;GO:0005737.cytoplasm;	EMB1395, MEE58, SAHH, SAHH1, HOG1 | HOG1 (HOMOLOGY-DEPENDENT GENE SILENCING 1); adenosylhomocysteinase | chr4:8054857-8057134 FORWARD
AT4G14070	-	+	-	-	-	-	GO:0008152.metabolic process;GO:0003824.catalytic activity;	Acyl-ACP Synthetase | AAE15
AT4G14110	-	+	-	-	-	-	GO:0005634.nucleus;GO:0008180.signalosome;GO:0005737.cytoplasm;	CSN8, FUS7, EMB143, COP9 | COP9 (CONSTITUTIVE PHOTOMORPHOGENIC 9) | chr4:8132881-8134915 REVERSE
AT4G14350	-	+	-	-	-	-	GO:0000287.magnesium ion binding;GO:0016310.phosphorylation;GO:0005524.ATP binding;GO:0043407.negative regulation of MAP kinase activity;GO:0005737.cytoplasm;GO:0007243.intracellular protein kinase cascade;GO:0000166.nucleotide binding;GO:0004672.protein kinase activity;GO:0070688.MLL5-L complex;GO:0005634.nucleus;GO:0007165.signal transduction;GO:0016301.kinase activity;GO:0031435.mitogen-activa…	protein kinase family protein | chr4:8256082-8260783 REVERSE
AT4G14570	-	+	-	-	-	-	GO:0004252.serine-type endopeptidase activity;GO:0016787.hydrolase activity;GO:0006508.proteolysis;GO:0008236.serine-type peptidase activity;	acylaminoacyl-peptidase-related | chr4:8362180-8366649 FORWARD
AT4G14710	-	+	-	-	-	-	GO:0016702.oxidoreductase activity. acting on single donors with incorporation of molecular oxygen. incorporation of two atoms of oxygen;GO:0010309.acireductone dioxygenase [iron(II)-requiring] activity;GO:0055114.oxidation-reduction process;	ATARD2 | ATARD2; acireductone dioxygenase [iron(II)-requiring]/ metal ion binding | chr4:8424662-8426550 REVERSE
AT4G14880	-	+	-	-	-	-	GO:0008652.cellular amino acid biosynthetic process;GO:0008152.metabolic process;GO:0050461.L-mimosine synthase activity;GO:0004124.cysteine synthase activity;GO:0003824.catalytic activity;GO:0005737.cytoplasm;GO:0006535.cysteine biosynthetic process from serine;GO:0019344.cysteine biosynthetic process;GO:0047458.beta-pyrazolylalanine synthase activity;GO:0016740.transferase activity;GO:0030170.p…	CYTACS1, ATCYS-3A, OASA1 | OASA1 (O-ACETYLSERINE (THIOL) LYASE (OAS-TL) ISOFORM A1) | chr4:8517955-8520464 REVERSE
AT4G15440	-	-	-	-	-	+	GO:0009055.electron carrier activity;GO:0020037.heme binding;GO:0005506.iron ion binding;GO:0047987.hydroperoxide dehydratase activity;GO:0055114.oxidation-reduction process;GO:0016705.oxidoreductase activity. acting on paired donors. with incorporation or reduction of molecular oxygen;GO:0016829.lyase activity;GO:0046872.metal ion binding;GO:0009536.plastid;GO:0004497.monooxygenase activity;GO:0…	Hydroperoxide Lyase |
AT4G15470	-	+	-	-	-	-	GO:0016020.membrane;GO:0016021.integral to membrane;	Identical to Protein FBL4 (FBL4) [Arabidopsis Thaliana] (GB:Q94A20;GB:O23399;GB:Q940C4); similar to glutamate binding / [Arabidopsis thaliana] (TAIR:AT1G03070.1); similar to unknown [Populus trichocarpa] (GB:ABK94990.1); contains InterPro domain Protein of unknown function UPF0005 (InterPro:IPR006214) | chr4:8843565-8845808 FORWARD
AT4G15940	-	+	-	-	-	-	GO:0018800.5-oxopent-3-ene-1.2.5-tricarboxylate decarboxylase activity;GO:0008152.metabolic process;GO:0016853.isomerase activity;GO:0003824.catalytic activity;GO:0016829.lyase activity;GO:0046872.metal ion binding;GO:0016787.hydrolase activity;GO:0005743.mitochondrial inner membrane;GO:0005739.mitochondrion;	fumarylacetoacetate hydrolase family protein | chr4:9038304-9040385 FORWARD
AT4G16070	-	+	-	-	-	-	GO:0016042.lipid catabolic process;GO:0016787.hydrolase activity;GO:0004091.carboxylesterase activity;GO:0004806.triglyceride lipase activity;GO:0006629.lipid metabolic process;	Lipid Acylhydrolase-like |
AT4G16120	-	+	-	-	-	-	-	COBL7, ATSEB1 | ATSEB1 | chr4:9116313-9119325 REVERSE
AT4G16144	-	+	-	-	-	-	-	similar to mov34 family protein [Arabidopsis thaliana] (TAIR:AT1G48790.1); similar to unnamed protein product [Vitis vinifera] (GB:CAO44878.1); contains InterPro domain Mov34/MPN/PAD-1 (InterPro:IPR000555) | chr4:9137802-9141586 REVERSE
AT4G16340	+	-	-	-	-	-	GO:0051020.GTPase binding;GO:0005525.GTP binding;GO:0005085.guanyl-nucleotide exchange factor activity;GO:0005488.binding;	SPK1 | SPK1 (SPIKE1); GTP binding / GTPase binding / binding / guanyl-nucleotide exchange factor | chr4:9228202-9241334 REVERSE
AT4G16360	-	+	-	-	-	-	GO:0016310.phosphorylation;GO:0016301.kinase activity;	5'-AMP-activated protein kinase beta-2 subunit, putative | chr4:9245216-9247270 FORWARD
AT4G16390	-	-	-	-	-	+	GO:0005488.binding;	chloroplastic RNA-binding protein P67, putative | chr4:9257980-9260300 FORWARD
AT4G16520	-	+	-	-	-	-	GO:0004872.receptor activity;	ATG8F | ATG8F (AUTOPHAGY 8F); microtubule binding | chr4:9306686-9308485 REVERSE
AT4G16710	-	+	-	-	-	-	GO:0030246.carbohydrate binding;GO:0030259.lipid glycosylation;GO:0016758.transferase activity. transferring hexosyl groups;GO:0005975.carbohydrate metabolic process;GO:0016740.transferase activity;	glycosyltransferase family protein 28 | chr4:9398570-9399823 FORWARD
AT4G16780	-	+	-	-	-	-	GO:0005634.nucleus;GO:0003677.DNA binding;GO:0006355.regulation of transcription. DNA-dependent;GO:0043565.sequence-specific DNA binding;GO:0006351.transcription. DNA-dependent;GO:0003700.sequence-specific DNA binding transcription factor activity;	HAT4, ATHB2, ATHB-2 | ATHB-2 (ARABIDOPSIS THALIANA HOMEOBOX PROTEIN 2); DNA binding / transcription factor | chr4:9449133-9450762 FORWARD
AT4G17040	-	+	-	-	-	-	GO:0004252.serine-type endopeptidase activity;GO:0005524.ATP binding;GO:0008233.peptidase activity;GO:0005737.cytoplasm;GO:0008236.serine-type peptidase activity;GO:0006508.proteolysis;GO:0016787.hydrolase activity;GO:0000166.nucleotide binding;	ATP-dependent Clp protease proteolytic subunit, putative | chr4:9585724-9589381 REVERSE
AT4G17050	-	+	-	-	-	-	-	transcription factor | chr4:9589586-9592606 FORWARD
AT4G17170	-	+	-	-	-	-	GO:0016020.membrane;GO:0006810.transport;GO:0033116.endoplasmic reticulum-Golgi intermediate compartment membrane;GO:0000166.nucleotide binding;GO:0007264.small GTPase mediated signal transduction;GO:0005525.GTP binding;GO:0015031.protein transport;GO:0005886.plasma membrane;	AtRABB1c, AtRab2A, AT-RAB2 | AT-RAB2 (Arabidopsis Rab GTPase homolog B1c); GTP binding | chr4:9644724-9646377 REVERSE
AT4G17370	-	+	-	-	-	-	GO:0008152.metabolic process;GO:0055114.oxidation-reduction process;GO:0016491.oxidoreductase activity;	oxidoreductase family protein | chr4:9706070-9708273 FORWARD
AT4G17510	-	+	-	-	-	-	GO:0005634.nucleus;GO:0003677.DNA binding;GO:0006355.regulation of transcription. DNA-dependent;GO:0043565.sequence-specific DNA binding;GO:0006351.transcription. DNA-dependent;GO:0003700.sequence-specific DNA binding transcription factor activity;	UCH3 | UCH3; ubiquitin thiolesterase | chr4:9766984-9768783 REVERSE
AT4G17720	-	+	-	-	-	-	GO:0000166.nucleotide binding;GO:0003676.nucleic acid binding;	RNA recognition motif (RRM)-containing protein | chr4:9862459-9864676 REVERSE
AT4G17830	-	+	-	-	-	-	GO:0016787.hydrolase activity;GO:0008152.metabolic process;	peptidase M20/M25/M40 family protein | chr4:9915844-9918256 FORWARD
AT4G17890	-	+	-	-	-	-	GO:0032312.regulation of ARF GTPase activity;GO:0008060.ARF GTPase activator activity;GO:0008270.zinc ion binding;	AGD8 | AGD8 (ARF-GAP DOMAIN 8); DNA binding | chr4:9937035-9939506 FORWARD
AT4G18040	-	+	-	-	-	-	GO:0006413.translational initiation;GO:0003743.translation initiation factor activity;GO:0003723.RNA binding;GO:0006412.translation;GO:0006417.regulation of translation;GO:0005737.cytoplasm;	EIF4E, LSP1, CUM1, AT.EIF4E1 | EIF4E (EUKARYOTIC TRANSLATION INITATION FACTOR 4E, LOSS-OF-SUSCEPTIBILITY TO POTYVIRUSES); RNA binding / translation initiation factor | chr4:10016579-10018240 REVERSE
AT4G18060	-	+	-	-	-	-	-	SH3 domain-containing protein 3 (SH3P3) | chr4:10027492-10029911 REVERSE
AT4G18950	-	+	-	-	-	-	-	ankyrin protein kinase, putative | chr4:10375375-10378401 FORWARD
AT4G19140	-	+	-	-	-	-	-	similar to unnamed protein product [Vitis vinifera] (GB:CAO66715.1) | chr4:10469675-10471401 FORWARD
AT4G19410	-	+	-	-	-	-	-	pectinacetylesterase, putative | chr4:10582032-10585769 REVERSE
AT4G19490	-	+	-	-	-	-	GO:0003964.RNA-directed DNA polymerase activity;GO:0003723.RNA binding;GO:0042147.retrograde transport. endosome to Golgi;GO:0006278.RNA-dependent DNA replication;	protein binding | chr4:10615807-10623532 FORWARD
AT4G20070	-	+	-	-	-	-	GO:0008652.cellular amino acid biosynthetic process;GO:0008152.metabolic process;GO:0050538.N-carbamoyl-L-amino-acid hydrolase activity;GO:0047652.allantoate deiminase activity;GO:0016813.hydrolase activity. acting on carbon-nitrogen (but not peptide) bonds. in linear amidines;GO:0046872.metal ion binding;GO:0006508.proteolysis;GO:0008237.metallopeptidase activity;GO:0016787.hydrolase activity;GO…	ATAAH | ATAAH (ARABIDOPSIS THALIANA ALLANTOATE AMIDOHYDROLASE); allantoate deiminase/ metallopeptidase | chr4:10861465-10864706 FORWARD
AT4G20330	-	+	-	-	-	-	GO:0006413.translational initiation;GO:0003743.translation initiation factor activity;GO:0005673.transcription factor TFIIE complex;GO:0006367.transcription initiation from RNA polymerase II promoter;	transcription initiation factor-related | chr4:10982528-10984532 REVERSE
AT4G20850	-	+	-	-	-	-	GO:0004252.serine-type endopeptidase activity;GO:0016787.hydrolase activity;GO:0006508.proteolysis;	TPP2 | TPP2 (TRIPEPTIDYL PEPTIDASE II); subtilase | chr4:11160732-11169900 REVERSE
AT4G20870	-	+	-	-	-	-	GO:0016020.membrane;GO:0005506.iron ion binding;GO:0016021.integral to membrane;GO:0006633.fatty acid biosynthetic process;GO:0055114.oxidation-reduction process;GO:0016491.oxidoreductase activity;	Fatty Acid 2-hydroxylase | FAH2
AT4G21150	-	+	-	-	-	-	GO:0016757.transferase activity. transferring glycosyl groups;GO:0018279.protein N-linked glycosylation via asparagine;GO:0008250.oligosaccharyltransferase complex;GO:0004579.dolichyl-diphosphooligosaccharide-protein glycotransferase activity;GO:0016740.transferase activity;GO:0005789.endoplasmic reticulum membrane;	ribophorin II (RPN2) family protein | chr4:11278439-11283858 FORWARD
AT4G21190	-	-	-	-	-	+	-	EMB1417 | EMB1417 (EMBRYO DEFECTIVE 1417) | chr4:11292202-11294019 REVERSE
AT4G21470	-	+	-	-	-	-	GO:0016310.phosphorylation;GO:0008152.metabolic process;GO:0005524.ATP binding;GO:0016301.kinase activity;GO:0016779.nucleotidyltransferase activity;GO:0003824.catalytic activity;GO:0009231.riboflavin biosynthetic process;GO:0046872.metal ion binding;GO:0016787.hydrolase activity;GO:0000166.nucleotide binding;GO:0008531.riboflavin kinase activity;GO:0016740.transferase activity;GO:0008967.phospho…	ATFMN/FHY | ATFMN/FHY (RIBOFLAVIN KINASE/FMN HYDROLASE); FMN adenylyltransferase/ riboflavin kinase | chr4:11431116-11433333 FORWARD
AT4G21540	+	-	-	-	-	-	GO:0004143.diacylglycerol kinase activity;GO:0016310.phosphorylation;GO:0007205.protein kinase C-activating G-protein coupled receptor signaling pathway;GO:0016301.kinase activity;GO:0016740.transferase activity;GO:0001729.ceramide kinase activity;	Long Chain Base Kinase |
AT4G22000	-	+	-	-	-	-	-	similar to hypothetical protein [Vitis vinifera] (GB:CAN76661.1) | chr4:11659650-11660918 REVERSE
AT4G22140	-	+	-	-	-	-	GO:0003677.DNA binding;GO:0006284.base-excision repair;GO:0006281.DNA repair;GO:0051539.4 iron. 4 sulfur cluster binding;GO:0003824.catalytic activity;GO:0004519.endonuclease activity;	DNA binding | chr4:11728537-11730521 REVERSE
AT4G22240	-	-	-	-	-	+	GO:0016020.membrane;GO:0009535.chloroplast thylakoid membrane;GO:0006950.response to stress;GO:0009579.thylakoid;GO:0003674.molecular_function;GO:0005198.structural molecule activity;GO:0009536.plastid;GO:0009507.chloroplast;	Plastid Lipid-associated Protein |
AT4G22300	-	+	-	-	-	-	GO:0080030.methyl indole-3-acetate esterase activity;GO:0080031.methyl salicylate esterase activity;GO:0005737.cytoplasm;GO:0016787.hydrolase activity;GO:0004091.carboxylesterase activity;GO:0080032.methyl jasmonate esterase activity;GO:0006631.fatty acid metabolic process;GO:0006629.lipid metabolic process;	Lysophospholipase |
AT4G22330	-	+	-	-	-	-	GO:0016811.hydrolase activity. acting on carbon-nitrogen (but not peptide) bonds. in linear amides;GO:0016021.integral to membrane;GO:0006672.ceramide metabolic process;	Ceramidase | CES1
AT4G22340	-	+	-	-	-	-	GO:0008654.phospholipid biosynthetic process;GO:0016020.membrane;GO:0016779.nucleotidyltransferase activity;GO:0016021.integral to membrane;GO:0004605.phosphatidate cytidylyltransferase activity;GO:0016740.transferase activity;GO:0016772.transferase activity. transferring phosphorus-containing groups;	CDP-DAG Synthase |
AT4G22910	-	+	-	-	-	-	-	signal transducer | chr4:12012688-12016022 FORWARD
AT4G22990	-	-	-	-	-	+	GO:0055085.transmembrane transport;GO:0016021.integral to membrane;	SPX (SYG1/Pho81/XPR1) domain-containing protein | chr4:12048197-12051807 REVERSE
AT4G23650	-	+	-	-	-	-	GO:0016310.phosphorylation;GO:0005524.ATP binding;GO:0016301.kinase activity;GO:0006468.protein phosphorylation;GO:0004674.protein serine/threonine kinase activity;GO:0000166.nucleotide binding;GO:0004672.protein kinase activity;GO:0005509.calcium ion binding;GO:0016772.transferase activity. transferring phosphorus-containing groups;	CPK3, CDPK6 | CDPK6 (CALCIUM-DEPENDENT PROTEIN KINASE 6); calmodulin-dependent protein kinase/ kinase | chr4:12324768-12327469 REVERSE
AT4G23850	-	+	-	-	-	-	-	Long-Chain Acyl-CoA Synthetase | LACS4
AT4G23860	-	+	-	-	-	-	GO:0046872.metal ion binding;GO:0016567.protein ubiquitination;GO:0008270.zinc ion binding;GO:0004842.ubiquitin-protein ligase activity;	PHD finger protein-related | chr4:12409017-12411580 FORWARD
AT4G24160	-	+	-	-	-	-	GO:0016787.hydrolase activity;GO:0008152.metabolic process;GO:0003824.catalytic activity;	Cardiolipin-Specific Deacylase |
AT4G24290	-	+	-	-	-	-	-	similar to NSL1 (NECROTIC SPOTTED LESIONS 1) [Arabidopsis thaliana] (TAIR:AT1G28380.1); similar to unnamed protein product [Vitis vinifera] (GB:CAO46862.1); contains InterPro domain Membrane attack complex component/perforin/complement C9 (InterPro:IPR001862) | chr4:12594292-12598038 FORWARD
AT4G24620	-	+	-	-	-	-	GO:0004347.glucose-6-phosphate isomerase activity;GO:0016853.isomerase activity;GO:0006094.gluconeogenesis;GO:0006096.glycolysis;GO:0005737.cytoplasm;	phospho-glucose (Glc) isomerase/glucose-6-phosphate isomerase
AT4G24660	-	-	+	-	-	-	GO:0003677.DNA binding;GO:0006355.regulation of transcription. DNA-dependent;GO:0043565.sequence-specific DNA binding;GO:0006351.transcription. DNA-dependent;GO:0003700.sequence-specific DNA binding transcription factor activity;	ATHB22, MEE68 | ATHB22/MEE68 (ARABIDOPSIS THALIANA HOMEOBOX PROTEIN 22); DNA binding / transcription factor | chr4:12724753-12725647 REVERSE
AT4G24820	-	+	-	-	-	-	GO:0000502.proteasome complex;	26S proteasome regulatory subunit, putative (RPN7) | chr4:12790173-12792732 REVERSE
AT4G25370	-	+	-	-	-	-	GO:0019538.protein metabolic process;	Clp amino terminal domain-containing protein | chr4:12972718-12974880 FORWARD
AT4G25650	-	+	-	-	-	-	GO:0051537.2 iron. 2 sulfur cluster binding;GO:0046872.metal ion binding;GO:0010277.chlorophyllide a oxygenase [overall] activity;GO:0055114.oxidation-reduction process;GO:0051536.iron-sulfur cluster binding;GO:0016491.oxidoreductase activity;	ACD1-LIKE | ACD1-LIKE; electron carrier | chr4:13080910-13083206 REVERSE
AT4G25670	-	+	-	-	-	-	-	similar to unknown protein [Arabidopsis thaliana] (TAIR:AT4G25690.2); similar to unknown protein [Arabidopsis thaliana] (TAIR:AT4G25690.1); similar to hypothetical protein [Vitis vinifera] (GB:CAN66701.1) | chr4:13085227-13087099 REVERSE
AT4G25680	-	+	-	-	-	-	-	similar to unknown protein [Arabidopsis thaliana] (TAIR:AT4G25660.1); similar to unnamed protein product [Vitis vinifera] (GB:CAO49475.1); contains InterPro domain Protein of unknown function DUF862, eukaryotic (InterPro:IPR008580) | chr4:13088175-13090170 FORWARD
AT4G25720	-	-	-	+	-	-	GO:0046872.metal ion binding;GO:0016740.transferase activity;GO:0016603.glutaminyl-peptide cyclotransferase activity;	glutamine cyclotransferase family protein | chr4:13099827-13102587 REVERSE
AT4G25970	-	+	-	-	-	-	GO:0016831.carboxy-lyase activity;GO:0008654.phospholipid biosynthetic process;GO:0016829.lyase activity;GO:0005509.calcium ion binding;GO:0004609.phosphatidylserine decarboxylase activity;	Phosphatidylserine Decarboxylase | PSD3
AT4G26000	-	-	-	-	-	+	GO:0003723.RNA binding;	PEP | PEP (PEPPER); nucleic acid binding | chr4:13197255-13199845 FORWARD
AT4G26100	-	+	-	-	-	-	GO:0016310.phosphorylation;GO:0005524.ATP binding;GO:0004674.protein serine/threonine kinase activity;GO:0016301.kinase activity;GO:0004672.protein kinase activity;GO:0000166.nucleotide binding;GO:0006468.protein phosphorylation;GO:0016772.transferase activity. transferring phosphorus-containing groups;	CKL1, CK1 | CK1 (casein kinase 1-like protein 1); casein kinase I/ kinase | chr4:13227459-13230806 REVERSE
AT4G26450	-	+	-	-	-	-	-	WIP1 | WIP1 (WPP-DOMAIN INTERACTING PROTEIN 1); protein heterodimerization/ protein homodimerization | chr4:13362564-13368686 FORWARD
AT4G26550	-	+	-	-	-	-	GO:0006810.transport;GO:0016021.integral to membrane;GO:0016192.vesicle-mediated transport;	similar to unknown protein [Arabidopsis thaliana] (TAIR:AT5G56020.1); similar to unnamed protein product [Vitis vinifera] (GB:CAO45187.1); contains InterPro domain SFT2-like (InterPro:IPR011691) | chr4:13402521-13404351 REVERSE
AT4G26690	-	+	-	-	-	-	GO:0006071.glycerol metabolic process;GO:0008081.phosphoric diester hydrolase activity;GO:0008889.glycerophosphodiester phosphodiesterase activity;GO:0006629.lipid metabolic process;	MRH5, SHV3 | MRH5/SHV3 (morphogenesis of root hair 5); glycerophosphodiester phosphodiesterase/ kinase | chr4:13456440-13460066 REVERSE
AT4G26750	-	+	-	-	-	-	-	hydroxyproline-rich glycoprotein family protein | chr4:13475700-13478529 REVERSE
AT4G27000	-	+	-	-	-	-	GO:0000166.nucleotide binding;GO:0003676.nucleic acid binding;	ATRBP45C | ATRBP45C; RNA binding | chr4:13554610-13557860 REVERSE
AT4G27040	-	+	-	-	-	-	GO:0006810.transport;GO:0015031.protein transport;GO:0005737.cytoplasm;	similar to unknown protein [Arabidopsis thaliana] (TAIR:AT3G31960.1); similar to unnamed protein product [Vitis vinifera] (GB:CAO38986.1); contains InterPro domain EAP30 (InterPro:IPR007286); contains InterPro domain ESCRT-2 complex, Vps22p/Eap30 subunit (InterPro:IPR016689) | chr4:13572895-13575544 REVERSE
AT4G27490	-	+	-	-	-	-	GO:0006396.RNA processing;GO:0005634.nucleus;GO:0003723.RNA binding;GO:0006364.rRNA processing;GO:0005737.cytoplasm;GO:0004518.nuclease activity;GO:0016896.exoribonuclease activity. producing 5'-phosphomonoesters;GO:0004527.exonuclease activity;GO:0005730.nucleolus;GO:0016787.hydrolase activity;GO:0000178.exosome (RNase complex);	3' exoribonuclease family domain 1-containing protein | chr4:13739812-13741809 FORWARD
AT4G27650	-	+	-	-	-	-	GO:0046872.metal ion binding;GO:0005634.nucleus;GO:0016787.hydrolase activity;GO:0051301.cell division;GO:0007049.cell cycle;GO:0005737.cytoplasm;GO:0004519.endonuclease activity;GO:0004518.nuclease activity;	PEL1 | PEL1 (PELOTA); translation release factor | chr4:13803303-13807941 REVERSE
AT4G27680	-	+	-	-	-	-	GO:0005524.ATP binding;GO:0000166.nucleotide binding;GO:0017111.nucleoside-triphosphatase activity;	MSP1 protein, putative / intramitochondrial sorting protein, putative | chr4:13821112-13823348 FORWARD
AT4G27745	-	+	-	-	-	-	GO:0005634.nucleus;GO:0005730.nucleolus;	Identical to Protein yippee-like At4g27745 [Arabidopsis Thaliana] (GB:Q9T096;GB:Q2V3E1); similar to yippee family protein [Arabidopsis thaliana] (TAIR:AT5G53940.1); similar to Yippee-like protein At4g27740, putative [Oryza sativa (japonica cultivar-group)] (GB:ABA98518.1); similar to Os12g0484700 [Oryza sativa (japonica cultivar-group)] (GB:NP_001066778.1); contains domain PTHR13847 (PTHR13847) |…
AT4G27760	-	+	-	-	-	-	GO:0008152.metabolic process;GO:0055114.oxidation-reduction process;GO:0016630.protochlorophyllide reductase activity;GO:0005488.binding;GO:0016491.oxidoreductase activity;	FEY3, FEY | FEY (FOREVER YOUNG); oxidoreductase | chr4:13844071-13846752 FORWARD
AT4G28210	-	+	-	-	-	-	-	EMB1923 | EMB1923 (EMBRYO DEFECTIVE 1923) | chr4:13990623-13992084 FORWARD
AT4G28370	-	+	-	-	-	-	GO:0046872.metal ion binding;GO:0008270.zinc ion binding;	zinc ion binding | chr4:14034660-14041328 FORWARD
AT4G28400	-	+	-	-	-	-	GO:0016787.hydrolase activity;GO:0008152.metabolic process;GO:0004721.phosphoprotein phosphatase activity;GO:0003824.catalytic activity;	protein phosphatase 2C, putative / PP2C, putative | chr4:14048298-14050341 FORWARD
AT4G28590	-	+	-	-	-	-	-	similar to unknown protein [Arabidopsis thaliana] (TAIR:AT2G31840.1); similar to unnamed protein product [Vitis vinifera] (GB:CAO40595.1); contains InterPro domain Thioredoxin-like fold (InterPro:IPR012336) | chr4:14125235-14126841 REVERSE
AT4G28730	-	+	-	-	-	-	GO:0004364.glutathione transferase activity;GO:0004462.lactoylglutathione lyase activity;GO:0016829.lyase activity;GO:0009734.auxin mediated signaling pathway;GO:0016740.transferase activity;	glutaredoxin family protein | chr4:14199102-14200907 FORWARD
AT4G28760	-	+	-	-	-	-	-	similar to unknown protein [Arabidopsis thaliana] (TAIR:AT2G20240.1); similar to hypothetical protein [Vitis vinifera] (GB:CAN81514.1); contains domain PTHR21726:SF7 (PTHR21726:SF7); contains domain PTHR21726 (PTHR21726) | chr4:14207471-14212056 FORWARD
AT4G28910	-	+	-	-	-	-	GO:0005634.nucleus;	similar to nuclear transport factor 2 (NTF2) family protein / RNA recognition motif (RRM)-containing protein [Arabidopsis thaliana] (TAIR:AT3G07250.1); similar to unnamed protein product [Vitis vinifera] (GB:CAO65474.1); contains InterPro domain Protein of unknown function DUF1675 (InterPro:IPR012463) | chr4:14264073-14266703 REVERSE
AT4G28980	-	+	-	-	-	-	GO:0016310.phosphorylation;GO:0005524.ATP binding;GO:0016301.kinase activity;GO:0006468.protein phosphorylation;GO:0004674.protein serine/threonine kinase activity;GO:0004693.cyclin-dependent protein kinase activity;GO:0000166.nucleotide binding;GO:0004672.protein kinase activity;GO:0016740.transferase activity;GO:0050254.rhodopsin kinase activity;GO:0007049.cell cycle;GO:0016772.transferase acti…	CDKF;1, CAK1AT | CAK1AT/CDKF;1 (CDK-ACTIVATING KINASE 1AT); cyclin-dependent protein kinase activating kinase/ kinase/ protein binding / protein serine/threonine kinase | chr4:14288445-14290712 FORWARD
AT4G29010	-	-	-	-	-	+	GO:0005777.peroxisome;GO:0055114.oxidation-reduction process;GO:0016829.lyase activity;GO:0006635.fatty acid beta-oxidation;GO:0006631.fatty acid metabolic process;GO:0004165.dodecenoyl-CoA delta-isomerase activity;GO:0009514.glyoxysome;GO:0004300.enoyl-CoA hydratase activity;GO:0016491.oxidoreductase activity;GO:0016616.oxidoreductase activity. acting on the CH-OH group of donors. NAD or NADP as…	Multifunctional Protein | AIM1
AT4G29120	-	-	-	-	-	+	GO:0016616.oxidoreductase activity. acting on the CH-OH group of donors. NAD or NADP as acceptor;GO:0004616.phosphogluconate dehydrogenase (decarboxylating) activity;GO:0008679.2-hydroxy-3-oxopropionate reductase activity;GO:0008442.3-hydroxyisobutyrate dehydrogenase activity;GO:0055114.oxidation-reduction process;GO:0005488.binding;GO:0006098.pentose-phosphate shunt;GO:0046487.glyoxylate metabol…	6-phosphogluconate dehydrogenase NAD-binding domain-containing protein | chr4:14350864-14352065 FORWARD
AT4G29130	-	+	-	-	-	-	GO:0016020.membrane;GO:0016310.phosphorylation;GO:0005524.ATP binding;GO:0016301.kinase activity;GO:0006468.protein phosphorylation;GO:0004674.protein serine/threonine kinase activity;GO:0000166.nucleotide binding;GO:0004672.protein kinase activity;GO:0016021.integral to membrane;GO:0016740.transferase activity;GO:0016772.transferase activity. transferring phosphorus-containing groups;	Hexokinase
AT4G29160	-	+	-	-	-	-	GO:0015031.protein transport;	SNF7.1 | SNF7.1 | chr4:14380759-14382672 FORWARD
AT4G29330	-	+	-	-	-	-	GO:0016020.membrane;GO:0005783.endoplasmic reticulum;GO:0016021.integral to membrane;GO:0006950.response to stress;GO:0005789.endoplasmic reticulum membrane;	DER1 | DER1 (DERLIN-1) | chr4:14444825-14447121 FORWARD
AT4G29480	-	+	-	-	-	-	GO:0015986.ATP synthesis coupled proton transport;GO:0000276.mitochondrial proton-transporting ATP synthase complex. coupling factor F(o);GO:0015078.hydrogen ion transmembrane transporter activity;	mitochondrial ATP synthase g subunit family protein | chr4:14486047-14487783 REVERSE
AT4G29810	-	+	-	-	-	-	GO:0016310.phosphorylation;GO:0005524.ATP binding;GO:0004674.protein serine/threonine kinase activity;GO:0016301.kinase activity;GO:0004672.protein kinase activity;GO:0000166.nucleotide binding;GO:0006468.protein phosphorylation;GO:0016740.transferase activity;GO:0016772.transferase activity. transferring phosphorus-containing groups;	MKK2, MK1, ATMKK2 | ATMKK2 (MAP KINASE KINASE 2); MAP kinase kinase/ kinase | chr4:14593045-14595298 REVERSE
AT4G30160	-	+	-	-	-	-	GO:0005856.cytoskeleton;GO:0003779.actin binding;GO:0060271.cilium morphogenesis;GO:0051693.actin filament capping;GO:0007010.cytoskeleton organization;GO:0030030.cell projection organization;GO:0005737.cytoplasm;	ATVLN4, VLN4 | VLN4 (ARABIDOPSIS THALIANA VILLIN 4); actin binding | chr4:14753438-14760195 FORWARD
AT4G30190	-	+	-	-	-	-	GO:0016020.membrane;GO:0005524.ATP binding;GO:0006754.ATP biosynthetic process;GO:0016787.hydrolase activity;GO:0000166.nucleotide binding;GO:0016021.integral to membrane;GO:0015992.proton transport;GO:0005886.plasma membrane;GO:0016887.ATPase activity;GO:0006810.transport;GO:0008152.metabolic process;GO:0015662.ATPase activity. coupled to transmembrane movement of ions. phosphorylative mechanism…	PMA2, AHA2 | AHA2 (Arabidopsis H(+)-ATPase 2); ATPase | chr4:14770505-14776062 REVERSE
AT4G30210	-	+	-	-	-	-	-	AR2, ATR2 | ATR2 (ARABIDOPSIS P450 REDUCTASE 2) | chr4:14796770-14800928 FORWARD
AT4G30360	-	+	-	-	-	-	GO:0016020.membrane;GO:0006810.transport;GO:0055085.transmembrane transport;GO:0005216.ion channel activity;GO:0016021.integral to membrane;GO:0006811.ion transport;	CNGC17, ATCNGC17 | ATCNGC17 (cyclic nucleotide gated channel 17); calmodulin binding / cyclic nucleotide binding / ion channel | chr4:14854817-14858009 REVERSE
AT4G30440	-	+	-	-	-	-	GO:0016853.isomerase activity;GO:0016857.racemase and epimerase activity. acting on carbohydrates and derivatives;GO:0003824.catalytic activity;GO:0005488.binding;GO:0005975.carbohydrate metabolic process;GO:0044237.cellular metabolic process;GO:0050662.coenzyme binding;GO:0050379.UDP-glucuronate 5'-epimerase activity;	GAE1 | GAE1 (UDP-D-GLUCURONATE 4-EPIMERASE 1); UDP-glucuronate 4-epimerase/ catalytic | chr4:14881861-14883486 REVERSE
AT4G30600	-	+	-	-	-	-	GO:0005777.peroxisome;GO:0055114.oxidation-reduction process;GO:0000166.nucleotide binding;GO:0017111.nucleoside-triphosphatase activity;GO:0048037.cofactor binding;GO:0016491.oxidoreductase activity;GO:0005785.signal recognition particle receptor complex;GO:0006810.transport;GO:0016616.oxidoreductase activity. acting on the CH-OH group of donors. NAD or NADP as acceptor;GO:0009854.oxidative phot…	signal recognition particle receptor alpha subunit family protein | chr4:14937846-14941024 REVERSE
AT4G30840	-	+	-	-	-	-	-	WD-40 repeat protein family | chr4:15017621-15019741 REVERSE
AT4G30960	-	+	-	-	-	-	GO:0016310.phosphorylation;GO:0007165.signal transduction;GO:0005524.ATP binding;GO:0016301.kinase activity;GO:0006468.protein phosphorylation;GO:0004674.protein serine/threonine kinase activity;GO:0000166.nucleotide binding;GO:0004672.protein kinase activity;GO:0004683.calmodulin-dependent protein kinase activity;GO:0016740.transferase activity;GO:0016772.transferase activity. transferring phosp…	SIP3, SNRK3.14, CIPK6 | CIPK6 (CBL-INTERACTING PROTEIN KINASE 6); kinase | chr4:15067059-15069016 FORWARD
AT4G30996	-	+	-	-	-	-	-	similar to unknown protein [Arabidopsis thaliana] (TAIR:AT2G24290.1); similar to H0311C03.8 [Oryza sativa (indica cultivar-group)] (GB:CAH67554.1); similar to Os04g0501800 [Oryza sativa (japonica cultivar-group)] (GB:NP_001053232.1); contains InterPro domain Protein of unknown function DUF1068 (InterPro:IPR010471) | chr4:15101301-15102690 FORWARD
AT4G31050	-	+	-	-	-	-	GO:0033819.lipoyl(octanoyl) transferase activity;GO:0016415.octanoyltransferase activity;GO:0006464.cellular protein modification process;GO:0016740.transferase activity;GO:0003824.catalytic activity;GO:0009107.lipoate biosynthetic process;GO:0005737.cytoplasm;	Lipoyltransferase |
AT4G31130	-	+	-	-	-	-	-	similar to hypothetical protein [Vitis vinifera] (GB:CAN64246.1); contains InterPro domain Protein of unknown function DUF1218 (InterPro:IPR009606) | chr4:15136941-15138846 REVERSE
AT4G31780	-	+	-	-	-	-	GO:0016020.membrane;GO:0009247.glycolipid biosynthetic process;GO:0030259.lipid glycosylation;GO:0016758.transferase activity. transferring hexosyl groups;GO:0046509.1.2-diacylglycerol 3-beta-galactosyltransferase activity;GO:0030246.carbohydrate binding;GO:0016757.transferase activity. transferring glycosyl groups;GO:0005975.carbohydrate metabolic process;GO:0016740.transferase activity;GO:00095…	Monogalactosyldiacylglycerol Synthase | MGD1
AT4G31990	-	+	-	-	-	-	GO:0005759.mitochondrial matrix;GO:0016769.transferase activity. transferring nitrogenous groups;GO:0006531.aspartate metabolic process;GO:0006520.cellular amino acid metabolic process;GO:0004069.L-aspartate:2-oxoglutarate aminotransferase activity;GO:0003824.catalytic activity;GO:0005737.cytoplasm;GO:0006536.glutamate metabolic process;GO:0009058.biosynthetic process;GO:0006103.2-oxoglutarate me…	AAT3, ATAAT1 | ASP5 (ASPARTATE AMINOTRANSFERASE 5) | chr4:15470820-15473754 REVERSE
AT4G32160	-	+	-	-	-	-	GO:0006810.transport;GO:0005634.nucleus;GO:0007165.signal transduction;GO:0006184.GTP catabolic process;GO:0007154.cell communication;GO:0003924.GTPase activity;GO:0035091.phosphatidylinositol binding;GO:0006886.intracellular protein transport;GO:0006913.nucleocytoplasmic transport;GO:0007264.small GTPase mediated signal transduction;GO:0000166.nucleotide binding;GO:0005525.GTP binding;GO:0015031…	phox (PX) domain-containing protein | chr4:15528811-15533106 FORWARD
AT4G32295	-	-	-	-	-	+	-	similar to unknown protein [Arabidopsis thaliana] (TAIR:AT3G24150.1); similar to unnamed protein product [Vitis vinifera] (GB:CAO44241.1) | chr4:15592910-15594279 FORWARD
AT4G32420	+	-	-	-	-	-	GO:0006457.protein folding;GO:0003755.peptidyl-prolyl cis-trans isomerase activity;GO:0016853.isomerase activity;GO:0000413.protein peptidyl-prolyl isomerization;GO:0042277.peptide binding;GO:0005737.cytoplasm;	peptidyl-prolyl cis-trans isomerase cyclophilin-type family protein | chr4:15647352-15652760 REVERSE
AT4G32530	-	+	-	-	-	-	GO:0033179.proton-transporting V-type ATPase. V0 domain;GO:0016020.membrane;GO:0006810.transport;GO:0006811.ion transport;GO:0015991.ATP hydrolysis coupled proton transport;GO:0016021.integral to membrane;GO:0033177.proton-transporting two-sector ATPase complex. proton-transporting domain;GO:0015078.hydrogen ion transmembrane transporter activity;GO:0015992.proton transport;	vacuolar ATP synthase, putative / V-ATPase, putative | chr4:15693120-15695106 REVERSE
AT4G32551	+	-	-	+	-	-	-	RON2, LUG | LUG (LEUNIG) | chr4:15707516-15713585 FORWARD
AT4G32640	-	+	-	-	-	-	GO:0006886.intracellular protein transport;GO:0006810.transport;GO:0030127.COPII vesicle coat;GO:0008270.zinc ion binding;GO:0006888.ER to Golgi vesicle-mediated transport;GO:0015031.protein transport;	sec23/sec24 transport protein-related | chr4:15742037-15750550 FORWARD
AT4G32930	-	+	-	-	-	-	-	similar to unnamed protein product [Vitis vinifera] (GB:CAO43772.1); contains InterPro domain Protein of unknown function DUF866, eukaryotic (InterPro:IPR008584) | chr4:15898838-15900292 FORWARD
AT4G33090	-	+	-	-	-	-	GO:0016787.hydrolase activity;GO:0004177.aminopeptidase activity;GO:0008237.metallopeptidase activity;GO:0006508.proteolysis;GO:0008270.zinc ion binding;	APM1, ATAPM1 | APM1 (AMINOPEPTIDASE M1) | chr4:15965744-15970459 REVERSE
AT4G33150	-	+	-	-	-	-	GO:0047130.saccharopine dehydrogenase (NADP+. L-lysine-forming) activity;GO:0004755.saccharopine dehydrogenase (NADP+. L-glutamate-forming) activity;GO:0055114.oxidation-reduction process;GO:0005488.binding;GO:0016491.oxidoreductase activity;	LKR/SDH, LKR, SDH | LKR (SACCHAROPINE DEHYDROGENASE) | chr4:15985192-15991539 REVERSE
AT4G33250	-	+	-	-	-	-	GO:0043022.ribosome binding;GO:0006413.translational initiation;GO:0006446.regulation of translational initiation;GO:0005634.nucleus;GO:0003743.translation initiation factor activity;GO:0005852.eukaryotic translation initiation factor 3 complex;GO:0005488.binding;	TIF3K1, ATTIF3K1, EIF3K | EIF3K (eukaryotic translation initiation factor 3K) | chr4:16038871-16040715 REVERSE
AT4G33480	-	+	-	-	-	-	-	similar to unknown [Picea sitchensis] (GB:ABK24826.1); similar to Os04g0692200 [Oryza sativa (japonica cultivar-group)] (GB:NP_001054366.1) | chr4:16105614-16108649 REVERSE
AT4G33580	-	+	-	-	-	-	GO:0016829.lyase activity;GO:0015976.carbon utilization;GO:0008270.zinc ion binding;GO:0004089.carbonate dehydratase activity;GO:0009536.plastid;GO:0005737.cytoplasm;GO:0009570.chloroplast stroma;GO:0009507.chloroplast;	carbonic anhydrase family protein / carbonate dehydratase family protein | chr4:16138361-16141626 FORWARD
AT4G33945	-	+	-	-	-	-	GO:0005488.binding;	armadillo/beta-catenin repeat family protein | chr4:16268055-16270748 FORWARD
AT4G34100	-	-	-	-	-	+	GO:0070936.protein K48-linked ubiquitination;GO:0016020.membrane;GO:0005783.endoplasmic reticulum;GO:0016874.ligase activity;GO:0046872.metal ion binding;GO:0030176.integral to endoplasmic reticulum membrane;GO:0008270.zinc ion binding;GO:0016021.integral to membrane;GO:0005789.endoplasmic reticulum membrane;	protein binding / zinc ion binding | chr4:16330472-16335079 FORWARD
AT4G34230	-	+	-	-	-	-	GO:0046872.metal ion binding;GO:0045551.cinnamyl-alcohol dehydrogenase activity;GO:0009809.lignin biosynthetic process;GO:0008270.zinc ion binding;GO:0055114.oxidation-reduction process;GO:0005488.binding;GO:0016491.oxidoreductase activity;	ATCAD5, CAD-5, CAD5 | CAD5 (CINNAMYL ALCOHOL DEHYDROGENASE 5); cinnamyl-alcohol dehydrogenase | chr4:16386731-16388726 REVERSE
AT4G34270	-	+	-	-	-	-	GO:0005737.cytoplasm;	TIP41-like family protein | chr4:16403848-16406244 REVERSE
AT4G34350	-	-	-	-	-	+	GO:0008299.isoprenoid biosynthetic process;GO:0055114.oxidation-reduction process;GO:0051536.iron-sulfur cluster binding;GO:0019288.isopentenyl diphosphate biosynthetic process. mevalonate-independent pathway;GO:0046872.metal ion binding;GO:0016114.terpenoid biosynthetic process;GO:0051745.4-hydroxy-3-methylbut-2-en-1-yl diphosphate reductase activity;GO:0016491.oxidoreductase activity;GO:0051538…	ISPH, CLB6 | CLB6 (CHLOROPLAST BIOGENESIS 6); 4-hydroxy-3-methylbut-2-en-1-yl diphosphate reductase | chr4:16428484-16431118 REVERSE
AT4G34412	-	+	-	-	-	-	GO:0005634.nucleus;	similar to unnamed protein product [Vitis vinifera] (GB:CAO47805.1); contains InterPro domain Kinase binding protein CGI-121 (InterPro:IPR013926) | chr4:16452964-16454637 REVERSE
AT4G34450	-	-	-	+	-	-	GO:0016020.membrane;GO:0006810.transport;GO:0030126.COPI vesicle coat;GO:0031410.cytoplasmic vesicle;GO:0005737.cytoplasm;GO:0005488.binding;GO:0016192.vesicle-mediated transport;GO:0000139.Golgi membrane;GO:0006886.intracellular protein transport;GO:0030117.membrane coat;GO:0030663.COPI coated vesicle membrane;GO:0005794.Golgi apparatus;GO:0005798.Golgi-associated vesicle;GO:0005198.structural m…	coatomer gamma-2 subunit, putative / gamma-2 coat protein, putative / gamma-2 COP, putative | chr4:16471839-16477025 FORWARD
AT4G34490	-	+	-	-	-	-	GO:0003779.actin binding;GO:0000902.cell morphogenesis;GO:0007010.cytoskeleton organization;GO:0005488.binding;	CAP 1, CAP1, ATCAP1 | ATCAP1 (CYCLASE ASSOCIATED PROTEIN 1) | chr4:16484534-16487423 REVERSE
AT4G34555	-	+	-	-	-	-	GO:0005840.ribosome;GO:0030529.ribonucleoprotein complex;	40S ribosomal protein S25, putative | chr4:16504235-16505477 REVERSE
AT4G34640	-	+	-	-	-	-	GO:0016020.membrane;GO:0008299.isoprenoid biosynthetic process;GO:0005783.endoplasmic reticulum;GO:0008152.metabolic process;GO:0003824.catalytic activity;GO:0055114.oxidation-reduction process;GO:0004310.farnesyl-diphosphate farnesyltransferase activity;GO:0016765.transferase activity. transferring alkyl or aryl (other than methyl) groups;GO:0009058.biosynthetic process;GO:0016021.integral to me…	ERG9, SQS1 | SQS1 (SQUALENE SYNTHASE 1); farnesyl-diphosphate farnesyltransferase | chr4:16538287-16541931 FORWARD
AT4G34700	-	+	-	-	-	-	-	complex 1 family protein / LVR family protein | chr4:16556830-16558851 FORWARD
AT4G34710	-	+	-	-	-	-	GO:0016831.carboxy-lyase activity;GO:0016829.lyase activity;GO:0008295.spermidine biosynthetic process;GO:0009446.putrescine biosynthetic process;GO:0003824.catalytic activity;GO:0008792.arginine decarboxylase activity;GO:0006527.arginine catabolic process;	SPE2, ADC2 | ADC2 (ARGININE DECARBOXYLASE 2) | chr4:16560067-16562974 REVERSE
AT4G34960	-	+	-	-	-	-	GO:0006457.protein folding;GO:0003755.peptidyl-prolyl cis-trans isomerase activity;GO:0016853.isomerase activity;GO:0000413.protein peptidyl-prolyl isomerization;	peptidyl-prolyl cis-trans isomerase, putative / cyclophilin, putative / rotamase, putative | chr4:16648610-16650902 FORWARD
AT4G35000	-	+	-	-	-	-	GO:0006979.response to oxidative stress;GO:0020037.heme binding;GO:0016688.L-ascorbate peroxidase activity;GO:0004601.peroxidase activity;GO:0055114.oxidation-reduction process;GO:0016491.oxidoreductase activity;	APX3 | APX3 (ASCORBATE PEROXIDASE 3); L-ascorbate peroxidase | chr4:16664827-16667723 REVERSE
AT4G35230	-	+	-	-	-	-	GO:0016310.phosphorylation;GO:0005524.ATP binding;GO:0016301.kinase activity;GO:0004872.receptor activity;GO:0004672.protein kinase activity;GO:0006468.protein phosphorylation;GO:0005488.binding;GO:0016772.transferase activity. transferring phosphorus-containing groups;	protein kinase family protein | chr4:16755117-16758096 REVERSE
AT4G35360	-	+	-	-	-	-	GO:0016310.phosphorylation;GO:0016301.kinase activity;	pantothenate kinase family protein | chr4:16812121-16814750 REVERSE
AT4G35410	-	+	-	-	-	-	GO:0006886.intracellular protein transport;GO:0006810.transport;GO:0030117.membrane coat;GO:0008565.protein transporter activity;GO:0015031.protein transport;GO:0016192.vesicle-mediated transport;	clathrin adaptor complex small chain family protein | chr4:16832506-16834014 FORWARD
AT4G35550	-	+	-	-	-	-	GO:0005634.nucleus;GO:0003677.DNA binding;GO:0006355.regulation of transcription. DNA-dependent;GO:0043565.sequence-specific DNA binding;GO:0006351.transcription. DNA-dependent;GO:0003700.sequence-specific DNA binding transcription factor activity;	HB-4, WOX13 | HB-4/WOX13 (WUSCHEL-RELATED HOMEOBOX 13); DNA binding / transcription factor | chr4:16875526-16877311 REVERSE
AT4G35740	-	+	-	-	-	-	-	RecQl3 | RecQl3 (Recq-like 3); ATP binding / ATP-dependent helicase | chr4:16936125-16940337 FORWARD
AT4G35760	-	+	-	-	-	-	-	electron carrier/ protein disulfide oxidoreductase | chr4:16942326-16944682 REVERSE
AT4G35790	-	+	-	-	-	-	GO:0016020.membrane;GO:0046470.phosphatidylcholine metabolic process;GO:0016042.lipid catabolic process;GO:0008152.metabolic process;GO:0003824.catalytic activity;GO:0070290.NAPE-specific phospholipase D activity;GO:0004630.phospholipase D activity;GO:0016787.hydrolase activity;GO:0005509.calcium ion binding;	Phospholipase D &delta; |
AT4G35800	-	-	-	-	-	+	GO:0005665.DNA-directed RNA polymerase II. core complex;GO:0003899.DNA-directed RNA polymerase activity;GO:0003677.DNA binding;GO:0016779.nucleotidyltransferase activity;GO:0016740.transferase activity;GO:0006351.transcription. DNA-dependent;GO:0006366.transcription from RNA polymerase II promoter;	RNA_POL_II_LSRNA_POL_II_LS, RNA_POL_II_LS, RPB1, NRPB1 | NRPB1 (RNA POLYMERASE II LARGE SUBUNIT); DNA binding / DNA-directed RNA polymerase | chr4:16960661-16967896 REVERSE
AT4G35910	-	+	-	-	-	-	GO:0004672.protein kinase activity;GO:0006468.protein phosphorylation;GO:0005737.cytoplasm;GO:0016772.transferase activity. transferring phosphorus-containing groups;GO:0008033.tRNA processing;	similar to unnamed protein product [Vitis vinifera] (GB:CAO23594.1); contains domain SSF52402 (SSF52402); contains domain PTHR20882:SF1 (PTHR20882:SF1); contains domain PTHR20882 (PTHR20882) | chr4:17008570-17011512 REVERSE
AT4G36760	-	+	-	-	-	-	GO:0046872.metal ion binding;GO:0016787.hydrolase activity;GO:0008237.metallopeptidase activity;GO:0008233.peptidase activity;GO:0006508.proteolysis;GO:0004177.aminopeptidase activity;GO:0009987.cellular process;GO:0008235.metalloexopeptidase activity;	APP1, ATAPP1 | ATAPP1 (aminopeptidase P1) | chr4:17326622-17330214 FORWARD
AT4G37270	-	+	-	-	-	-	GO:0016020.membrane;GO:0015662.ATPase activity. coupled to transmembrane movement of ions. phosphorylative mechanism;GO:0008152.metabolic process;GO:0005524.ATP binding;GO:0003824.catalytic activity;GO:0030001.metal ion transport;GO:0006754.ATP biosynthetic process;GO:0046872.metal ion binding;GO:0016787.hydrolase activity;GO:0016463.zinc-exporting ATPase activity;GO:0000166.nucleotide binding;GO…	HMA1 | HMA1 (Heavy metal ATPase 1); copper-exporting ATPase | chr4:17540484-17546478 REVERSE
AT4G37930	+	-	-	-	-	-	GO:0008168.methyltransferase activity;GO:0006730.one-carbon metabolic process;GO:0003824.catalytic activity;GO:0006563.L-serine metabolic process;GO:0004372.glycine hydroxymethyltransferase activity;GO:0006544.glycine metabolic process;GO:0005739.mitochondrion;GO:0016740.transferase activity;GO:0030170.pyridoxal phosphate binding;GO:0032259.methylation;	STM, SHMT1, SHM1 | SHM1 (SERINE HYDROXYMETHYLTRANSFERASE 1); glycine hydroxymethyltransferase/ poly(U) binding | chr4:17831725-17834921 REVERSE
AT4G38020	-	+	-	-	-	-	GO:0016620.oxidoreductase activity. acting on the aldehyde or oxo group of donors. NAD or NADP as acceptor;GO:0006396.RNA processing;GO:0003723.RNA binding;GO:0008152.metabolic process;GO:0008168.methyltransferase activity;GO:0008173.RNA methyltransferase activity;GO:0055114.oxidation-reduction process;GO:0001510.RNA methylation;GO:0004491.methylmalonate-semialdehyde dehydrogenase (acylating) act…	tRNA/rRNA methyltransferase (SpoU) family protein | chr4:17861517-17863054 FORWARD
AT4G38040	-	+	-	-	-	-	GO:0016020.membrane;GO:0016757.transferase activity. transferring glycosyl groups;GO:0050508.glucuronosyl-N-acetylglucosaminyl-proteoglycan 4-alpha-N-acetylglucosaminyltransferase activity;GO:0016740.transferase activity;	exostosin family protein | chr4:17867432-17869296 FORWARD
AT4G38180	+	-	-	-	-	-	GO:0008270.zinc ion binding;	FRS5 | FRS5 (FAR1-RELATED SEQUENCE 5); zinc ion binding | chr4:17906508-17909671 REVERSE
AT4G38220	-	+	-	-	-	-	GO:0016787.hydrolase activity;GO:0008237.metallopeptidase activity;GO:0008152.metabolic process;GO:0006508.proteolysis;GO:0006520.cellular amino acid metabolic process;GO:0004046.aminoacylase activity;GO:0005737.cytoplasm;	aminoacylase, putative / N-acyl-L-amino-acid amidohydrolase, putative | chr4:17925174-17927091 FORWARD
AT4G38440	+	-	-	-	-	-	GO:0005488.binding;	similar to hypothetical protein [Vitis vinifera] (GB:CAN83259.1); similar to hypothetical protein [Oryza sativa (japonica cultivar-group)] (GB:BAD61853.1); similar to hypothetical protein OsI_022655 [Oryza sativa (indica cultivar-group)] (GB:EAZ01423.1); contains InterPro domain RNA polymerase II-associated protein 1, N-terminal (InterPro:IPR013930); contains InterPro domain RNA polymerase II-ass…
AT4G38520	-	-	-	-	-	+	GO:0008287.protein serine/threonine phosphatase complex;GO:0046872.metal ion binding;GO:0016787.hydrolase activity;GO:0004721.phosphoprotein phosphatase activity;GO:0006470.protein dephosphorylation;GO:0003824.catalytic activity;GO:0004722.protein serine/threonine phosphatase activity;	protein phosphatase 2C family protein / PP2C family protein | chr4:18015730-18018300 REVERSE
AT4G38600	+	-	-	+	-	-	GO:0006464.cellular protein modification process;GO:0016881.acid-amino acid ligase activity;GO:0005622.intracellular;GO:0005488.binding;GO:0016874.ligase activity;	UPL3, KAK | KAK (KAKTUS) | chr4:18041025-18049286 REVERSE
AT4G38640	-	-	-	-	-	+	GO:0016020.membrane;GO:0016021.integral to membrane;	choline transporter-related | chr4:18059647-18062283 REVERSE
AT4G38970	-	+	-	-	-	-	GO:0016829.lyase activity;GO:0008152.metabolic process;GO:0004332.fructose-bisphosphate aldolase activity;GO:0006096.glycolysis;GO:0009536.plastid;GO:0003824.catalytic activity;GO:0009507.chloroplast;	fructose-bisphosphate aldolase
AT4G39040	-	+	-	-	-	-	GO:0016020.membrane;GO:0055085.transmembrane transport;GO:0015238.drug transmembrane transporter activity;GO:0015297.antiporter activity;GO:0006855.drug transmembrane transport;	similar to unknown protein [Arabidopsis thaliana] (TAIR:AT2G21350.1); similar to unnamed protein product [Vitis vinifera] (GB:CAO47229.1); contains InterPro domain CRS1/YhbY (InterPro:IPR001890) | chr4:18189066-18190550 REVERSE
AT4G39080	-	+	-	-	-	-	GO:0016020.membrane;GO:0006810.transport;GO:0031410.cytoplasmic vesicle;GO:0042470.melanosome;GO:0006811.ion transport;GO:0015991.ATP hydrolysis coupled proton transport;GO:0016787.hydrolase activity;GO:0016021.integral to membrane;GO:0033177.proton-transporting two-sector ATPase complex. proton-transporting domain;GO:0015078.hydrogen ion transmembrane transporter activity;GO:0015992.proton trans…	VHA-A3 | VHA-A3 (VACUOLAR PROTON ATPASE A3); ATPase | chr4:18209393-18215050 FORWARD
AT4G39090	-	+	-	-	-	-	GO:0016787.hydrolase activity;GO:0008234.cysteine-type peptidase activity;GO:0008233.peptidase activity;GO:0006508.proteolysis;GO:0004197.cysteine-type endopeptidase activity;GO:0006950.response to stress;	RD19A, RD19 | RD19 (RESPONSIVE TO DEHYDRATION 19); cysteine-type peptidase | chr4:18215550-18217476 REVERSE
AT4G39150	-	+	-	-	-	-	GO:0006457.protein folding;GO:0051082.unfolded protein binding;GO:0031072.heat shock protein binding;	DNAJ heat shock N-terminal domain-containing protein | chr4:18233479-18236058 REVERSE
AT4G39220	-	+	-	-	-	-	GO:0016020.membrane;GO:0005794.Golgi apparatus;GO:0016021.integral to membrane;GO:0000139.Golgi membrane;	ATRER1A | ATRER1A (Arabidopsis thaliana endoplasmic reticulum retrieval protein 1A) | chr4:18263611-18265765 FORWARD
AT4G39330	-	-	+	-	-	-	GO:0046872.metal ion binding;GO:0046029.mannitol dehydrogenase activity;GO:0008270.zinc ion binding;GO:0055114.oxidation-reduction process;GO:0005488.binding;GO:0016491.oxidoreductase activity;	mannitol dehydrogenase, putative | chr4:18291212-18293377 FORWARD
AT4G39660	-	+	-	-	-	-	GO:0008453.alanine-glyoxylate transaminase activity;GO:0008152.metabolic process;GO:0047305.(R)-3-amino-2-methylpropionate-pyruvate transaminase activity;GO:0008483.transaminase activity;GO:0005739.mitochondrion;GO:0016740.transferase activity;GO:0003824.catalytic activity;GO:0030170.pyridoxal phosphate binding;	AGT2 | AGT2 (ALANINE:GLYOXYLATE AMINOTRANSFERASE 2); alanine-glyoxylate transaminase | chr4:18406759-18409558 FORWARD
AT4G39820	-	+	-	-	-	-	GO:0004180.carboxypeptidase activity;GO:0005488.binding;	binding | chr4:18476001-18477937 REVERSE
AT5G01220	-	+	-	-	-	-	GO:0008654.phospholipid biosynthetic process;GO:0016757.transferase activity. transferring glycosyl groups;GO:0009058.biosynthetic process;GO:0040007.growth;GO:0016740.transferase activity;GO:0009405.pathogenesis;	UDP-sulfoquinovose:DAG sulfoquinovosyltransferase | SQD2
AT5G01430	-	+	-	-	-	-	GO:0016192.vesicle-mediated transport;	Got1-like family protein | chr5:176446-178622 REVERSE
AT5G01460	-	+	-	-	-	-	-	LMBR1 integral membrane family protein | chr5:186693-190456 FORWARD
AT5G01590	-	-	-	-	-	+	-	similar to unnamed protein product [Vitis vinifera] (GB:CAO63840.1) | chr5:224173-226923 FORWARD
AT5G01650	-	+	-	-	-	-	GO:0005615.extracellular space;GO:0005125.cytokine activity;GO:0016853.isomerase activity;GO:0005737.cytoplasm;GO:0006954.inflammatory response;GO:0050178.phenylpyruvate tautomerase activity;GO:0004167.dopachrome isomerase activity;GO:0005576.extracellular region;GO:0045087.innate immune response;	macrophage migration inhibitory factor family protein / MIF family protein | chr5:242547-244108 REVERSE
AT5G02040	-	+	-	-	-	-	-	prenylated rab acceptor (PRA1) family protein | chr5:400896-402948 FORWARD
AT5G02100	-	+	-	-	-	-	-	UNE18 | UNE18 (unfertilized embryo sac 18); oxysterol binding | chr5:413517-416222 FORWARD
AT5G02310	+	-	-	-	-	-	GO:0016567.protein ubiquitination;GO:0008270.zinc ion binding;GO:0016874.ligase activity;GO:0004842.ubiquitin-protein ligase activity;	PRT6 | PRT6 (PROTEOLYSIS 6); ubiquitin-protein ligase | chr5:474277-482781 FORWARD
AT5G02790	-	+	-	-	-	-	GO:0004364.glutathione transferase activity;GO:0008152.metabolic process;GO:0016740.transferase activity;GO:0005737.cytoplasm;	In2-1 protein, putative | chr5:632794-635123 FORWARD
AT5G02820	-	-	-	-	-	+	GO:0003677.DNA binding;GO:0005524.ATP binding;GO:0016853.isomerase activity;GO:0003918.DNA topoisomerase (ATP-hydrolyzing) activity;GO:0005694.chromosome;GO:0003824.catalytic activity;GO:0003916.DNA topoisomerase activity;GO:0006259.DNA metabolic process;GO:0046872.metal ion binding;GO:0000166.nucleotide binding;GO:0006265.DNA topological change;	BIN5, RHL2 | RHL2 (ROOT HAIRLESS 2); ATP binding / DNA binding / DNA topoisomerase (ATP-hydrolyzing) | chr5:642556-644392 FORWARD
AT5G03070	-	+	-	-	-	-	GO:0005488.binding;	binding | chr5:718203-721538 REVERSE
AT5G03080	-	+	-	-	-	-	GO:0016020.membrane;GO:0005783.endoplasmic reticulum;GO:0008152.metabolic process;GO:0003824.catalytic activity;GO:0006488.dolichol-linked oligosaccharide biosynthetic process;GO:0047874.dolichyldiphosphatase activity;GO:0016787.hydrolase activity;GO:0030176.integral to endoplasmic reticulum membrane;GO:0006487.protein N-linked glycosylation;GO:0016021.integral to membrane;GO:0005789.endoplasmic …	Long Chain Base 1-Phosphate Phosphatase |
AT5G03290	-	+	-	-	-	-	GO:0000287.magnesium ion binding;GO:0008652.cellular amino acid biosynthetic process;GO:0016616.oxidoreductase activity. acting on the CH-OH group of donors. NAD or NADP as acceptor;GO:0051287.NAD binding;GO:0055114.oxidation-reduction process;GO:0009082.branched chain family amino acid biosynthetic process;GO:0009098.leucine biosynthetic process;GO:0006099.tricarboxylic acid cycle;GO:0046872.met…	isocitrate dehydrogenase, putative / NAD+ isocitrate dehydrogenase, putative | chr5:793973-796181 FORWARD
AT5G03345	-	+	-	-	-	-	-	similar to unnamed protein product [Vitis vinifera] (GB:CAO18191.1); contains domain PTHR21181 (PTHR21181); contains domain PTHR21181:SF6 (PTHR21181:SF6) | chr5:814084-815618 FORWARD
AT5G03430	-	+	-	-	-	-	GO:0006777.Mo-molybdopterin cofactor biosynthetic process;GO:0008152.metabolic process;GO:0003824.catalytic activity;	phosphoadenosine phosphosulfate (PAPS) reductase family protein | chr5:848863-853141 REVERSE
AT5G03455	-	+	-	-	-	-	GO:0016787.hydrolase activity;GO:0035335.peptidyl-tyrosine dephosphorylation;GO:0004725.protein tyrosine phosphatase activity;	ARATH;CDC25, ACR2, CDC25 | CDC25 | chr5:862558-864107 FORWARD
AT5G03650	-	+	-	-	-	-	GO:0009501.amyloplast;GO:0003844.1.4-alpha-glucan branching enzyme activity;GO:0003824.catalytic activity;GO:0019252.starch biosynthetic process;GO:0004553.hydrolase activity. hydrolyzing O-glycosyl compounds;GO:0005978.glycogen biosynthetic process;GO:0043169.cation binding;GO:0016757.transferase activity. transferring glycosyl groups;GO:0005975.carbohydrate metabolic process;GO:0016740.transfer…	SBE2.2 | SBE2.2 (STARCH BRANCHING ENZYME 2.2); 1,4-alpha-glucan branching enzyme | chr5:931903-937640 FORWARD
AT5G03880	-	+	-	-	-	-	GO:0015035.protein disulfide oxidoreductase activity;GO:0009055.electron carrier activity;GO:0045454.cell redox homeostasis;	similar to unknown protein [Arabidopsis thaliana] (TAIR:AT4G10000.2); similar to unknown protein [Arabidopsis thaliana] (TAIR:AT4G10000.1); similar to unnamed protein product [Vitis vinifera] (GB:CAO15903.1); contains InterPro domain Thioredoxin-like fold (InterPro:IPR012336); contains InterPro domain Thioredoxin fold (InterPro:IPR012335) | chr5:1038507-1041479 REVERSE
AT5G03940	-	+	-	-	-	-	GO:0003723.RNA binding;GO:0005786.signal recognition particle. endoplasmic reticulum targeting;GO:0005737.cytoplasm;GO:0048500.signal recognition particle;GO:0006614.SRP-dependent cotranslational protein targeting to membrane;GO:0030529.ribonucleoprotein complex;GO:0000166.nucleotide binding;GO:0017111.nucleoside-triphosphatase activity;GO:0005525.GTP binding;GO:0008312.7S RNA binding;	54CP, CPSRP54, SRP54CP, FFC | FFC (FIFTY-FOUR CHLOROPLAST HOMOLOGUE); 7S RNA binding / GTP binding / mRNA binding | chr5:1060133-1063318 REVERSE
AT5G04040	-	+	-	-	-	-	GO:0016787.hydrolase activity;GO:0008152.metabolic process;GO:0005525.GTP binding;GO:0006629.lipid metabolic process;	Triacylglycerol Lipase (TAGL) | SDP1
AT5G04060	-	+	-	-	-	-	GO:0008168.methyltransferase activity;GO:0032259.methylation;	dehydration-responsive protein-related | chr5:1099119-1102059 FORWARD
AT5G04250	-	-	-	-	-	+	-	OTU-like cysteine protease family protein | chr5:1176009-1178701 FORWARD
AT5G04590	-	+	-	-	-	-	GO:0020037.heme binding;GO:0051539.4 iron. 4 sulfur cluster binding;GO:0050311.sulfite reductase (ferredoxin) activity;GO:0055114.oxidation-reduction process;GO:0051536.iron-sulfur cluster binding;GO:0016491.oxidoreductase activity;	SIR | SIR (sulfite reductase); sulfite reductase (ferredoxin) | chr5:1319357-1322527 FORWARD
AT5G04600	-	-	-	-	-	+	GO:0000166.nucleotide binding;GO:0003676.nucleic acid binding;	RNA recognition motif (RRM)-containing protein | chr5:1323637-1325628 FORWARD
AT5G04740	-	+	-	-	-	-	GO:0016597.amino acid binding;GO:0008152.metabolic process;	ACT domain-containing protein | chr5:1368543-1371481 REVERSE
AT5G04870	-	+	-	-	-	-	GO:0016310.phosphorylation;GO:0005524.ATP binding;GO:0004674.protein serine/threonine kinase activity;GO:0016301.kinase activity;GO:0005509.calcium ion binding;GO:0004672.protein kinase activity;GO:0000166.nucleotide binding;GO:0006468.protein phosphorylation;GO:0016740.transferase activity;GO:0016772.transferase activity. transferring phosphorus-containing groups;	AK1, ATCPK1, CPK1 | CPK1 (calcium-dependent protein kinase isoform AK1); calmodulin-dependent protein kinase/ kinase | chr5:1416784-1420339 REVERSE
AT5G04930	+	-	-	-	-	-	GO:0016020.membrane;GO:0000287.magnesium ion binding;GO:0015662.ATPase activity. coupled to transmembrane movement of ions. phosphorylative mechanism;GO:0005524.ATP binding;GO:0006754.ATP biosynthetic process;GO:0046872.metal ion binding;GO:0016820.hydrolase activity. acting on acid anhydrides. catalyzing transmembrane movement of substances;GO:0016787.hydrolase activity;GO:0000166.nucleotide bin…	Aminophospholipid ATPase | ALA1
AT5G05010	-	+	-	-	-	-	GO:0006886.intracellular protein transport;GO:0006810.transport;GO:0030131.clathrin adaptor complex;GO:0016192.vesicle-mediated transport;	clathrin adaptor complexes medium subunit-related | chr5:1476584-1480198 FORWARD
AT5G05080	-	+	-	-	-	-	GO:0005524.ATP binding;GO:0016567.protein ubiquitination;GO:0070979.protein K11-linked ubiquitination;GO:0016874.ligase activity;GO:0005680.anaphase-promoting complex;GO:0004842.ubiquitin-protein ligase activity;GO:0010994.free ubiquitin chain polymerization;GO:0051488.activation of anaphase-promoting complex activity;GO:0051301.cell division;GO:0031145.anaphase-promoting complex-dependent protea…	UBC22 | UBC22 (UBIQUITIN-CONJUGATING ENZYME 22); ubiquitin-protein ligase | chr5:1498554-1500785 REVERSE
AT5G05350	-	+	-	-	-	-	-	similar to unknown protein [Arabidopsis thaliana] (TAIR:AT3G10980.1); similar to unnamed protein product [Vitis vinifera] (GB:CAO41459.1); contains InterPro domain Protein of unknown function Cys-rich (InterPro:IPR006461) | chr5:1585298-1587518 FORWARD
AT5G05580	-	+	-	-	-	-	GO:0016020.membrane;GO:0005783.endoplasmic reticulum;GO:0055114.oxidation-reduction process;GO:0016717.oxidoreductase activity. acting on paired donors. with oxidation of a pair of donors resulting in the reduction of molecular oxygen to two molecules of water;GO:0016021.integral to membrane;GO:0009536.plastid;GO:0005789.endoplasmic reticulum membrane;GO:0006633.fatty acid biosynthetic process;GO…	Linoleate Desaturase | FAD8
AT5G05980	-	+	-	-	-	-	GO:0004326.tetrahydrofolylpolyglutamate synthase activity;GO:0046901.tetrahydrofolylpolyglutamate biosynthetic process;GO:0009058.biosynthetic process;GO:0005524.ATP binding;GO:0016874.ligase activity;GO:0009396.folic acid-containing compound biosynthetic process;	ATDFB | ATDFB (A. THALIANA DHFS-FPGS HOMOLOG B); tetrahydrofolylpolyglutamate synthase | chr5:1799491-1804493 REVERSE
AT5G06130	-	+	-	-	-	-	GO:0006457.protein folding;GO:0051082.unfolded protein binding;GO:0031072.heat shock protein binding;	chaperone protein dnaJ-related | chr5:1853433-1855873 REVERSE
AT5G06140	-	+	-	-	-	-	GO:0007154.cell communication;GO:0035091.phosphatidylinositol binding;	SNX1, ATSNX1 | phox (PX) domain-containing protein | chr5:1856009-1858786 REVERSE
AT5G06680	-	+	-	-	-	-	GO:0005856.cytoskeleton;GO:0005815.microtubule organizing center;GO:0000922.spindle pole;GO:0000226.microtubule cytoskeleton organization;GO:0005874.microtubule;GO:0005737.cytoplasm;GO:0007020.microtubule nucleation;	ATSPC98, SPC98 | SPC98 (SPINDLE POLE BODY COMPONENT 98) | chr5:2056588-2059788 FORWARD
AT5G06700	-	+	-	-	-	-	-	similar to unknown protein [Arabidopsis thaliana] (TAIR:AT3G12060.1); similar to unnamed protein product [Vitis vinifera] (GB:CAO23412.1); contains InterPro domain Protein of unknown function DUF231, plant (InterPro:IPR004253) | chr5:2063488-2066040 FORWARD
AT5G06830	-	+	-	-	-	-	-	Identical to CDK5RAP3-like protein [Arabidopsis Thaliana] (GB:Q9FG23); similar to unnamed protein product [Vitis vinifera] (GB:CAO23373.1); similar to hypothetical protein [Vitis vinifera] (GB:CAN63789.1); contains InterPro domain Protein of unknown function DUF773 (InterPro:IPR008491) | chr5:2116784-2119630 REVERSE
AT5G07910	-	+	-	-	-	-	-	leucine-rich repeat family protein | chr5:2521535-2524202 REVERSE
AT5G07920	+	-	-	-	-	-	GO:0004143.diacylglycerol kinase activity;GO:0007205.protein kinase C-activating G-protein coupled receptor signaling pathway;GO:0005622.intracellular;GO:0035556.intracellular signal transduction;	Diacylglycerol Kinase |
AT5G07960	-	+	-	-	-	-	GO:0016757.transferase activity. transferring glycosyl groups;GO:0008152.metabolic process;GO:0016758.transferase activity. transferring hexosyl groups;GO:0016740.transferase activity;	Identical to UPF0139 protein At5g07960 [Arabidopsis Thaliana] (GB:Q9SD88); similar to unknown [Populus trichocarpa] (GB:ABK93624.1); contains InterPro domain Protein of unknown function UPF0139 (InterPro:IPR005351) | chr5:2542247-2543460 FORWARD
AT5G08030	-	+	-	-	-	-	GO:0006071.glycerol metabolic process;GO:0046872.metal ion binding;GO:0016787.hydrolase activity;GO:0008081.phosphoric diester hydrolase activity;GO:0008889.glycerophosphodiester phosphodiesterase activity;GO:0006629.lipid metabolic process;	Glycerophosphoryl Diester Phosphodiesterase |
AT5G08060	-	+	-	-	-	-	-	similar to unknown [Populus trichocarpa] (GB:ABK93975.1) | chr5:2580450-2582565 FORWARD
AT5G08120	-	+	-	-	-	-	-	MBP2C | MBP2C; protein binding | chr5:2600475-2602928 REVERSE
AT5G08160	-	+	-	-	-	-	GO:0016310.phosphorylation;GO:0005524.ATP binding;GO:0004674.protein serine/threonine kinase activity;GO:0016301.kinase activity;GO:0000166.nucleotide binding;GO:0004672.protein kinase activity;GO:0006468.protein phosphorylation;GO:0016740.transferase activity;GO:0016772.transferase activity. transferring phosphorus-containing groups;	ATPK3 | ATPK3 (Arabidopsis thaliana serine/threonine protein kinase 3); kinase | chr5:2625560-2628111 REVERSE
AT5G08170	-	+	-	-	-	-	GO:0016787.hydrolase activity;GO:0009446.putrescine biosynthetic process;GO:0047632.agmatine deiminase activity;GO:0006596.polyamine biosynthetic process;	EMB1873, ATAIH | ATAIH/EMB1873 (AGMATINE IMINOHYDROLASE); agmatine deiminase | chr5:2628326-2631099 REVERSE
AT5G08280	-	+	-	-	-	-	GO:0018160.peptidyl-pyrromethane cofactor linkage;GO:0004418.hydroxymethylbilane synthase activity;GO:0006779.porphyrin-containing compound biosynthetic process;GO:0033014.tetrapyrrole biosynthetic process;GO:0016740.transferase activity;GO:0009536.plastid;GO:0009507.chloroplast;GO:0015995.chlorophyll biosynthetic process;	HEMC | HEMC (HYDROXYMETHYLBILANE SYNTHASE); hydroxymethylbilane synthase | chr5:2663500-2665793 REVERSE
AT5G08400	-	+	-	-	-	-	-	similar to unknown protein [Arabidopsis thaliana] (TAIR:AT4G29400.1); similar to unnamed protein product [Vitis vinifera] (GB:CAO65989.1) | chr5:2706459-2708940 REVERSE
AT5G08690	-	+	-	-	-	-	GO:0016020.membrane;GO:0046034.ATP metabolic process;GO:0005524.ATP binding;GO:0042777.plasma membrane ATP synthesis coupled proton transport;GO:0006754.ATP biosynthetic process;GO:0016787.hydrolase activity;GO:0000166.nucleotide binding;GO:0017111.nucleoside-triphosphatase activity;GO:0005739.mitochondrion;GO:0015992.proton transport;GO:0046961.proton-transporting ATPase activity. rotational mec…	ATP synthase beta chain 2, mitochondrial | chr5:2825714-2828663 FORWARD
AT5G09260	-	+	-	-	-	-	GO:0016020.membrane;GO:0012505.endomembrane system;GO:0006810.transport;GO:0005768.endosome;GO:0031902.late endosome membrane;GO:0015031.protein transport;	VPS20.2 | VPS20.2 | chr5:2876754-2878701 FORWARD
AT5G09300	-	+	-	-	-	-	GO:0005759.mitochondrial matrix;GO:0008152.metabolic process;GO:0055114.oxidation-reduction process;GO:0003863.3-methyl-2-oxobutanoate dehydrogenase (2-methylpropanoyl-transferring) activity;GO:0046872.metal ion binding;GO:0005739.mitochondrion;GO:0016624.oxidoreductase activity. acting on the aldehyde or oxo group of donors. disulfide as acceptor;GO:0016491.oxidoreductase activity;	2-oxoisovalerate dehydrogenase, putative / 3-methyl-2-oxobutanoate dehydrogenase, putative / branched-chain alpha-keto acid dehydrogenase E1 alpha subunit, putative | chr5:2884180-2886864 REVERSE
AT5G09310	-	+	-	-	-	-	-	Identical to Gamma-secretase subunit PEN2-like protein [Arabidopsis Thaliana] (GB:Q9FY84); similar to unnamed protein product [Vitis vinifera] (GB:CAO46410.1); contains domain PD337913 (PD337913); contains domain PTHR16318 (PTHR16318) | chr5:2887193-2888539 REVERSE
AT5G09390	-	+	-	-	-	-	GO:0019783.small conjugating protein-specific protease activity;GO:0005783.endoplasmic reticulum;GO:0005634.nucleus;GO:0016787.hydrolase activity;GO:0008234.cysteine-type peptidase activity;GO:0008233.peptidase activity;GO:0005737.cytoplasm;	CD2-binding protein-related | chr5:2913535-2915924 FORWARD
AT5G09400	-	-	-	+	-	-	GO:0016020.membrane;GO:0071805.potassium ion transmembrane transport;GO:0015079.potassium ion transmembrane transporter activity;	KUP7 | KUP7 (K+ uptake permease 7); potassium ion transmembrane transporter | chr5:2916217-2920760 FORWARD
AT5G09650	-	+	-	-	-	-	GO:0000287.magnesium ion binding;GO:0046872.metal ion binding;GO:0016787.hydrolase activity;GO:0004427.inorganic diphosphatase activity;GO:0009536.plastid;GO:0006796.phosphate-containing compound metabolic process;GO:0005737.cytoplasm;GO:0009507.chloroplast;	ATPPA6 | ATPPA6 (ARABIDOPSIS THALIANA PYROPHOSPHORYLASE 6); inorganic diphosphatase/ pyrophosphatase | chr5:2991150-2993214 REVERSE
AT5G09810	+	-	-	-	-	-	GO:0005856.cytoskeleton;GO:0005524.ATP binding;GO:0000166.nucleotide binding;GO:0005737.cytoplasm;	ACT2/7, ACT7 | ACT7 (actin 7) | chr5:3052098-3054615 FORWARD
AT5G09850	-	+	-	-	-	-	GO:0005634.nucleus;GO:0003677.DNA binding;GO:0006351.transcription. DNA-dependent;	transcription elongation factor-related | chr5:3063252-3065890 REVERSE
AT5G09900	-	+	-	-	-	-	GO:0000502.proteasome complex;	EMB2107, RPN5A, MSA | EMB2107/MSA/RPN5A (EMBRYO DEFECTIVE 2107) | chr5:3089279-3092596 REVERSE
AT5G10270	-	-	-	-	-	+	GO:0016310.phosphorylation;GO:0005524.ATP binding;GO:0004674.protein serine/threonine kinase activity;GO:0016301.kinase activity;GO:0004672.protein kinase activity;GO:0000166.nucleotide binding;GO:0006468.protein phosphorylation;GO:0016772.transferase activity. transferring phosphorus-containing groups;	CDKC;1 | CDKC;1 (CYCLIN-DEPENDENT KINASE C;1); kinase | chr5:3221608-3224766 REVERSE
AT5G10290	-	+	-	-	-	-	GO:0016020.membrane;GO:0016310.phosphorylation;GO:0005524.ATP binding;GO:0016301.kinase activity;GO:0006468.protein phosphorylation;GO:0004674.protein serine/threonine kinase activity;GO:0000166.nucleotide binding;GO:0004672.protein kinase activity;GO:0016021.integral to membrane;GO:0016740.transferase activity;GO:0016772.transferase activity. transferring phosphorus-containing groups;	leucine-rich repeat family protein / protein kinase family protein | chr5:3235296-3238720 REVERSE
AT5G10330	-	+	-	-	-	-	GO:0016769.transferase activity. transferring nitrogenous groups;GO:0008652.cellular amino acid biosynthetic process;GO:0003824.catalytic activity;GO:0009058.biosynthetic process;GO:0000105.histidine biosynthetic process;GO:0004400.histidinol-phosphate transaminase activity;GO:0008483.transaminase activity;GO:0009536.plastid;GO:0016740.transferase activity;GO:0030170.pyridoxal phosphate binding;G…	EMB2196, HPA1, HISN6A | EMB2196/HISN6A/HPA1 (EMBRYO DEFECTIVE 2196); histidinol-phosphate transaminase | chr5:3247861-3250139 REVERSE
AT5G10860	-	+	-	-	-	-	GO:0008152.metabolic process;GO:0003824.catalytic activity;	CBS domain-containing protein | chr5:3428892-3430471 REVERSE
AT5G11040	-	+	-	-	-	-	-	similar to hypothetical protein OsI_015984 [Oryza sativa (indica cultivar-group)] (GB:EAY94751.1); similar to H0311C03.11 [Oryza sativa (indica cultivar-group)] (GB:CAH67557.1); similar to unnamed protein product [Vitis vinifera] (GB:CAO44298.1); contains InterPro domain Transport protein Trs120 (InterPro:IPR013935) | chr5:3495288-3500923 FORWARD
AT5G11380	-	-	-	-	-	+	GO:0008299.isoprenoid biosynthetic process;GO:0008152.metabolic process;GO:0003824.catalytic activity;GO:0009228.thiamine biosynthetic process;GO:0016114.terpenoid biosynthetic process;GO:0009536.plastid;GO:0008661.1-deoxy-D-xylulose-5-phosphate synthase activity;GO:0016740.transferase activity;GO:0016624.oxidoreductase activity. acting on the aldehyde or oxo group of donors. disulfide as accepto…	DXPS3 | DXPS3 (1-DEOXY-D-XYLULOSE 5-PHOSPHATE SYNTHASE 3); 1-deoxy-D-xylulose-5-phosphate synthase | chr5:3629999-3633442 FORWARD
AT5G11500	-	+	-	-	-	-	-	similar to unknown [Brassica juncea] (GB:ABX10747.1); contains InterPro domain Protein of unknown function DUF814 (InterPro:IPR008532) | chr5:3676580-3679353 FORWARD
AT5G11580	-	+	-	-	-	-	-	UVB-resistance protein-related / regulator of chromosome condensation (RCC1) family protein | chr5:3718811-3721335 FORWARD
AT5G11650	-	+	-	-	-	-	-	Monoacylglycerol Lipase (MAGL) |
AT5G11670	-	+	-	-	-	-	GO:0016616.oxidoreductase activity. acting on the CH-OH group of donors. NAD or NADP as acceptor;GO:0051287.NAD binding;GO:0005737.cytoplasm;GO:0055114.oxidation-reduction process;GO:0005488.binding;GO:0006108.malate metabolic process;GO:0004473.malate dehydrogenase (oxaloacetate-decarboxylating) (NADP+) activity;GO:0016619.malate dehydrogenase (oxaloacetate-decarboxylating) activity;GO:0046872.m…	NADP-malic enzyme
AT5G11710	-	+	-	-	-	-	-	(EPSIN1); binding | chr5:3772819-3776663 FORWARD
AT5G11770	-	+	-	-	-	-	GO:0006810.transport;GO:0016651.oxidoreductase activity. acting on NADH or NADPH;GO:0003954.NADH dehydrogenase activity;GO:0005506.iron ion binding;GO:0055114.oxidation-reduction process;GO:0051536.iron-sulfur cluster binding;GO:0022900.electron transport chain;GO:0046872.metal ion binding;GO:0019684.photosynthesis. light reaction;GO:0051539.4 iron. 4 sulfur cluster binding;GO:0070469.respiratory…	NADH-ubiquinone oxidoreductase 20 kDa subunit, mitochondrial | chr5:3790807-3793001 REVERSE
AT5G11850	-	+	-	-	-	-	GO:0016310.phosphorylation;GO:0004709.MAP kinase kinase kinase activity;GO:0005524.ATP binding;GO:0016301.kinase activity;GO:0006468.protein phosphorylation;GO:0004674.protein serine/threonine kinase activity;GO:0000166.nucleotide binding;GO:0004672.protein kinase activity;GO:0016740.transferase activity;GO:0016772.transferase activity. transferring phosphorus-containing groups;	protein kinase family protein | chr5:3816347-3821073 REVERSE
AT5G12040	-	+	-	-	-	-	GO:0050152.omega-amidase activity;GO:0006807.nitrogen compound metabolic process;GO:0016787.hydrolase activity;GO:0005737.cytoplasm;GO:0016810.hydrolase activity. acting on carbon-nitrogen (but not peptide) bonds;	carbon-nitrogen hydrolase family protein | chr5:3885069-3888078 FORWARD
AT5G12190	-	+	-	-	-	-	GO:0000166.nucleotide binding;GO:0003676.nucleic acid binding;	RNA recognition motif (RRM)-containing protein | chr5:3940533-3941206 REVERSE
AT5G12200	-	-	-	-	-	+	-	dihydropyrimidinase / DHPase / dihydropyrimidine amidohydrolase / hydantoinase (PYD2) | chr5:3941529-3944812 REVERSE
AT5G12210	-	+	-	-	-	-	-	geranylgeranyl transferase type II beta subunit, putative / RAB geranylgeranyltransferase beta subunit, putative | chr5:3947104-3949867 FORWARD
AT5G12230	-	+	-	-	-	-	-	similar to unknown protein [Arabidopsis thaliana] (TAIR:AT5G19480.1); similar to unknown protein [Arabidopsis thaliana] (TAIR:AT5G19480.2); similar to hypothetical protein OsI_037842 [Oryza sativa (indica cultivar-group)] (GB:EAY83883.1) | chr5:3953149-3956186 REVERSE
AT5G12250	-	+	-	-	-	-	GO:0005856.cytoskeleton;GO:0007018.microtubule-based movement;GO:0005874.microtubule;GO:0006184.GTP catabolic process;GO:0005737.cytoplasm;GO:0003924.GTPase activity;GO:0051258.protein polymerization;GO:0043234.protein complex;GO:0000166.nucleotide binding;GO:0007017.microtubule-based process;GO:0005198.structural molecule activity;GO:0005525.GTP binding;	TUB6 | TUB6 (BETA-6 TUBULIN) | chr5:3961107-3963523 REVERSE
AT5G12370	-	+	-	-	-	-	GO:0048278.vesicle docking;GO:0005737.cytoplasm;GO:0006887.exocytosis;	SEC10 | SEC10 (EXOCYST COMPLEX COMPONENT SEC10) | chr5:4002776-4008805 REVERSE
AT5G13020	-	+	-	-	-	-	-	emsy N terminus domain-containing protein / ENT domain-containing protein | chr5:4129362-4132092 REVERSE
AT5G13120	-	+	-	-	-	-	-	peptidyl-prolyl cis-trans isomerase cyclophilin-type family protein | chr5:4162506-4164787 REVERSE
AT5G13190	-	+	-	-	-	-	-	similar to unknown [Populus trichocarpa] (GB:ABK93196.1); contains InterPro domain LPS-induced tumor necrosis factor alpha factor (InterPro:IPR006629) | chr5:4204820-4206408 REVERSE
AT5G13450	-	+	-	-	-	-	GO:0016020.membrane;GO:0006810.transport;GO:0045261.proton-transporting ATP synthase complex. catalytic core F(1);GO:0006811.ion transport;GO:0015986.ATP synthesis coupled proton transport;GO:0006754.ATP biosynthetic process;GO:0005743.mitochondrial inner membrane;GO:0005739.mitochondrion;GO:0015992.proton transport;GO:0005886.plasma membrane;GO:0046933.hydrogen ion transporting ATP synthase acti…	ATP synthase delta chain, mitochondrial, putative / H(+)-transporting two-sector ATPase, delta (OSCP) subunit, putative | chr5:4310317-4312051 REVERSE
AT5G13500	-	+	-	-	-	-	-	similar to unknown protein [Arabidopsis thaliana] (TAIR:AT5G25265.1); similar to unnamed protein product [Vitis vinifera] (GB:CAO42819.1) | chr5:4338158-4341006 FORWARD
AT5G13520	-	+	-	-	-	-	GO:0005634.nucleus;GO:0008233.peptidase activity;GO:0019370.leukotriene biosynthetic process;GO:0004463.leukotriene-A4 hydrolase activity;GO:0004301.epoxide hydrolase activity;GO:0043171.peptide catabolic process;GO:0005737.cytoplasm;GO:0005488.binding;GO:0046872.metal ion binding;GO:0016787.hydrolase activity;GO:0008237.metallopeptidase activity;GO:0004177.aminopeptidase activity;GO:0006508.prot…	peptidase M1 family protein | chr5:4341951-4344674 REVERSE
AT5G13570	-	+	-	-	-	-	GO:0003723.RNA binding;GO:0016787.hydrolase activity;GO:0030145.manganese ion binding;	DCP2, TDT | DCP2/TDT (DECAPPING 2); hydrolase/ m7G(5')pppN diphosphatase/ protein homodimerization | chr5:4367302-4370268 FORWARD
AT5G13780	-	+	-	-	-	-	GO:0004596.peptide alpha-N-acetyltransferase activity;GO:0008152.metabolic process;GO:0016740.transferase activity;GO:0008080.N-acetyltransferase activity;	GCN5-related N-acetyltransferase, putative | chr5:4447262-4448649 REVERSE
AT5G14040	-	+	-	-	-	-	GO:0016020.membrane;GO:0006810.transport;GO:0005743.mitochondrial inner membrane;GO:0016021.integral to membrane;GO:0005739.mitochondrion;GO:0015293.symporter activity;	mitochondrial phosphate transporter | chr5:4530645-4533072 REVERSE
AT5G14050	-	+	-	-	-	-	-	transducin family protein / WD-40 repeat family protein | chr5:4533263-4535303 FORWARD
AT5G14170	-	+	-	-	-	-	-	CHC1 | CHC1 | chr5:4568511-4570949 REVERSE
AT5G14250	-	+	-	-	-	-	GO:0005634.nucleus;GO:0000502.proteasome complex;GO:0008180.signalosome;GO:0001701.in utero embryonic development;GO:0005737.cytoplasm;GO:0005488.binding;	CSN3, FUS11, COP13 | COP13 (CONSTITUTIVE PHOTOMORPHOGENIC 13) | chr5:4597881-4600764 FORWARD
AT5G14320	-	+	-	-	-	-	GO:0005840.ribosome;GO:0003723.RNA binding;GO:0005622.intracellular;GO:0000049.tRNA binding;GO:0003676.nucleic acid binding;GO:0030529.ribonucleoprotein complex;GO:0006412.translation;GO:0009536.plastid;GO:0003735.structural constituent of ribosome;GO:0009507.chloroplast;GO:0019843.rRNA binding;	30S ribosomal protein S13, chloroplast (CS13) | chr5:4617653-4618915 REVERSE
AT5G14460	-	+	-	-	-	-	-	pseudouridylate synthase TruB family protein | chr5:4660062-4662671 REVERSE
AT5G14520	-	-	-	-	-	+	GO:0005654.nucleoplasm;GO:0042254.ribosome biogenesis;GO:0005634.nucleus;GO:0008283.cell proliferation;GO:0005730.nucleolus;GO:0005622.intracellular;GO:0006364.rRNA processing;	pescadillo-related | chr5:4680699-4684407 REVERSE
AT5G14530	-	+	-	-	-	-	GO:0005634.nucleus;	transducin family protein / WD-40 repeat family protein | chr5:4684623-4686912 REVERSE
AT5G14540	-	+	-	-	-	-	-	proline-rich family protein | chr5:4687150-4689677 REVERSE
AT5G14720	-	+	-	-	-	-	GO:0016310.phosphorylation;GO:0005524.ATP binding;GO:0004674.protein serine/threonine kinase activity;GO:0016301.kinase activity;GO:0004672.protein kinase activity;GO:0000166.nucleotide binding;GO:0006468.protein phosphorylation;GO:0016772.transferase activity. transferring phosphorus-containing groups;	protein kinase family protein | chr5:4747863-4753595 REVERSE
AT5G14780	-	+	-	-	-	-	GO:0016616.oxidoreductase activity. acting on the CH-OH group of donors. NAD or NADP as acceptor;GO:0008152.metabolic process;GO:0051287.NAD binding;GO:0055114.oxidation-reduction process;GO:0005488.binding;GO:0005739.mitochondrion;GO:0048037.cofactor binding;GO:0008863.formate dehydrogenase (NAD+) activity;GO:0016491.oxidoreductase activity;	FDH | FDH (FORMATE DEHYDROGENASE); NAD binding / binding / catalytic/ cofactor binding / oxidoreductase, acting on the CH-OH group of donors, NAD or NADP as acceptor | chr5:4776946-4779497 FORWARD
AT5G14790	-	+	-	-	-	-	GO:0005488.binding;	binding | chr5:4782949-4785808 FORWARD
AT5G14950	-	-	-	-	-	+	GO:0008152.metabolic process;GO:0015923.mannosidase activity;GO:0003824.catalytic activity;GO:0004572.mannosyl-oligosaccharide 1.3-1.6-alpha-mannosidase activity;GO:0016798.hydrolase activity. acting on glycosyl bonds;GO:0004559.alpha-mannosidase activity;GO:0043169.cation binding;GO:0030246.carbohydrate binding;GO:0004553.hydrolase activity. hydrolyzing O-glycosyl compounds;GO:0006013.mannose me…	GMII, ATGMII | ATGMII/GMII (GOLGI ALPHA-MANNOSIDASE II); alpha-mannosidase | chr5:4837155-4841945 REVERSE
AT5G15220	-	+	-	-	-	-	GO:0005840.ribosome;GO:0030529.ribonucleoprotein complex;GO:0006412.translation;GO:0005622.intracellular;GO:0003735.structural constituent of ribosome;	ribosomal protein L27 family protein | chr5:4941247-4942486 REVERSE
AT5G15490	-	+	-	-	-	-	GO:0016616.oxidoreductase activity. acting on the CH-OH group of donors. NAD or NADP as acceptor;GO:0003979.UDP-glucose 6-dehydrogenase activity;GO:0051287.NAD binding;GO:0055114.oxidation-reduction process;GO:0005488.binding;GO:0016491.oxidoreductase activity;	UDP-glucose 6-dehydrogenase, putative | chr5:5027642-5030197 REVERSE
AT5G15880	-	+	-	-	-	-	-	similar to hypothetical protein [Cleome spinosa] (GB:ABD96950.1); contains InterPro domain Polyadenylate-binding protein/Hyperplastic disc protein; (InterPro:IPR002004) | chr5:5185781-5187709 FORWARD
AT5G15920	-	+	-	-	-	-	GO:0005524.ATP binding;GO:0005694.chromosome;	structural maintenance of chromosomes (SMC) family protein (MSS2) | chr5:5195686-5199562 FORWARD
AT5G16110	-	+	-	-	-	-	-	similar to unknown protein [Arabidopsis thaliana] (TAIR:AT3G02555.1); similar to hypothetical protein [Cleome spinosa] (GB:ABD96917.1) | chr5:5260607-5262843 REVERSE
AT5G16210	-	+	-	-	-	-	GO:0005488.binding;	HEAT repeat-containing protein | chr5:5290870-5297977 REVERSE
AT5G16300	+	-	-	-	-	-	-	similar to hypothetical protein OsI_003871 [Oryza sativa (indica cultivar-group)] (GB:EAY76024.1); similar to predicted protein [Physcomitrella patens subsp. patens] (GB:EDQ68647.1); similar to unnamed protein product [Vitis vinifera] (GB:CAO15608.1) | chr5:5338122-5342435 FORWARD
AT5G16390	-	-	-	-	-	+	GO:0003989.acetyl-CoA carboxylase activity;GO:0009317.acetyl-CoA carboxylase complex;GO:0009536.plastid;GO:0006633.fatty acid biosynthetic process;GO:0009507.chloroplast;GO:0008610.lipid biosynthetic process;	Biotin Carboxyl Carrier Protein of Heteromeric ACCase | BCCP1 (Subunit of Heteromeric ACCase)
AT5G16450	-	+	-	-	-	-	GO:0008168.methyltransferase activity;GO:0060699.regulation of endoribonuclease activity;GO:0005737.cytoplasm;GO:0060702.negative regulation of endoribonuclease activity;GO:0051252.regulation of RNA metabolic process;GO:0016740.transferase activity;GO:0032259.methylation;GO:0019899.enzyme binding;GO:0060698.endoribonuclease inhibitor activity;GO:0008428.ribonuclease inhibitor activity;	dimethylmenaquinone methyltransferase family protein | chr5:5373886-5375462 FORWARD
AT5G16510	-	+	-	-	-	-	GO:0009506.plasmodesma;GO:0008466.glycogenin glucosyltransferase activity;GO:0030054.cell junction;GO:0016758.transferase activity. transferring hexosyl groups;GO:0007047.cellular cell wall organization;GO:0016757.transferase activity. transferring glycosyl groups;GO:0005618.cell wall;GO:0005794.Golgi apparatus;GO:0030244.cellulose biosynthetic process;GO:0005576.extracellular region;GO:0016740.t…	reversibly glycosylated polypeptide, putative | chr5:5392796-5394571 FORWARD
AT5G16550	-	+	-	-	-	-	-	similar to unknown [Gossypium hirsutum] (GB:ABO31374.1) | chr5:5405353-5406890 FORWARD
AT5G16710	-	+	-	-	-	-	GO:0016740.transferase activity;	DHAR3 | DHAR3 (DEHYDROASCORBATE REDUCTASE 1); glutathione dehydrogenase (ascorbate) | chr5:5483291-5485084 FORWARD
AT5G16800	-	+	-	-	-	-	-	GCN5-related N-acetyltransferase (GNAT) family protein | chr5:5524382-5526566 REVERSE
AT5G16880	-	+	-	-	-	-	GO:0006886.intracellular protein transport;GO:0005622.intracellular;	VHS domain-containing protein / GAT domain-containing protein | chr5:5548917-5551466 FORWARD
AT5G17020	-	+	-	-	-	-	GO:0006886.intracellular protein transport;GO:0008565.protein transporter activity;GO:0005622.intracellular;GO:0005488.binding;	ATCRM1, ATXPO1, XPO1, XPO1A | XPO1A (exportin 1A); protein transporter | chr5:5594739-5602958 FORWARD
AT5G17060	-	+	-	-	-	-	GO:0006810.transport;GO:0005794.Golgi apparatus;GO:0007264.small GTPase mediated signal transduction;GO:0000166.nucleotide binding;GO:0005622.intracellular;GO:0005525.GTP binding;GO:0015031.protein transport;GO:0016192.vesicle-mediated transport;	ATARFB1B | ATARFB1B; GTP binding | chr5:5610809-5613068 FORWARD
AT5G17210	-	+	-	-	-	-	-	similar to unknown protein [Arabidopsis thaliana] (TAIR:AT1G13380.1); similar to Os06g0114700 [Oryza sativa (japonica cultivar-group)] (GB:NP_001056606.1); similar to unnamed protein product [Vitis vinifera] (GB:CAO62222.1); contains InterPro domain Protein of unknown function DUF1218 (InterPro:IPR009606) | chr5:5656385-5658149 FORWARD
AT5G17230	-	+	-	-	-	-	GO:0008299.isoprenoid biosynthetic process;GO:0008152.metabolic process;GO:0003824.catalytic activity;GO:0016765.transferase activity. transferring alkyl or aryl (other than methyl) groups;GO:0009058.biosynthetic process;GO:0016767.geranylgeranyl-diphosphate geranylgeranyltransferase activity;GO:0016740.transferase activity;GO:0009536.plastid;GO:0016117.carotenoid biosynthetic process;GO:0009507.…	PSY | PSY (PHYTOENE SYNTHASE); geranylgeranyl-diphosphate geranylgeranyltransferase | chr5:5659576-5662867 REVERSE
AT5G17380	-	+	-	-	-	-	GO:0000287.magnesium ion binding;GO:0008949.oxalyl-CoA decarboxylase activity;GO:0008152.metabolic process;GO:0003824.catalytic activity;GO:0016831.carboxy-lyase activity;GO:0046872.metal ion binding;GO:0016829.lyase activity;GO:0033611.oxalate catabolic process;GO:0016740.transferase activity;GO:0030976.thiamine pyrophosphate binding;	pyruvate decarboxylase family protein | chr5:5724761-5726748 REVERSE
AT5G17410	-	-	-	-	-	+	GO:0005815.microtubule organizing center;GO:0000922.spindle pole;GO:0000226.microtubule cytoskeleton organization;	tubulin family protein | chr5:5730612-5736697 FORWARD
AT5G17610	-	+	-	-	-	-	GO:0005681.spliceosomal complex;GO:0007067.mitosis;	similar to unknown [Populus trichocarpa] (GB:ABK94626.1) | chr5:5803938-5805297 FORWARD
AT5G17620	-	+	-	-	-	-	-	similar to unnamed protein product [Vitis vinifera] (GB:CAO17833.1); contains InterPro domain Plant nuclear matrix 1 (InterPro:IPR010604) | chr5:5805757-5808563 REVERSE
AT5G17690	-	+	-	-	-	-	GO:0005634.nucleus;GO:0006355.regulation of transcription. DNA-dependent;GO:0006351.transcription. DNA-dependent;GO:0016568.chromatin modification;	LHP1, TFL2 | TFL2 (TERMINAL FLOWER 2) | chr5:5827173-5829684 REVERSE
AT5G17840	-	+	-	-	-	-	GO:0006457.protein folding;GO:0051082.unfolded protein binding;GO:0031072.heat shock protein binding;	chaperone protein dnaJ-related | chr5:5895676-5897152 REVERSE
AT5G17990	-	+	-	-	-	-	GO:0008652.cellular amino acid biosynthetic process;GO:0016757.transferase activity. transferring glycosyl groups;GO:0008152.metabolic process;GO:0009073.aromatic amino acid family biosynthetic process;GO:0016740.transferase activity;GO:0000162.tryptophan biosynthetic process;GO:0004048.anthranilate phosphoribosyltransferase activity;	PAT1, TRP1 | TRP1 (TRYPTOPHAN BIOSYNTHESIS 1); anthranilate phosphoribosyltransferase | chr5:5957215-5959907 FORWARD
AT5G18070	-	+	-	-	-	-	GO:0016853.isomerase activity;GO:0005975.carbohydrate metabolic process;GO:0004610.phosphoacetylglucosamine mutase activity;GO:0016868.intramolecular transferase activity. phosphotransferases;	DRT101 (DNA-DAMAGE-REPAIR/TOLERATION 101); intramolecular transferase, phosphotransferases | chr5:5981009-5982936 FORWARD
AT5G18230	-	+	-	-	-	-	GO:0005634.nucleus;GO:0006355.regulation of transcription. DNA-dependent;	transcription regulator NOT2/NOT3/NOT5 family protein | chr5:6021446-6027251 REVERSE
AT5G18580	-	+	-	-	-	-	GO:0005634.nucleus;GO:0005509.calcium ion binding;GO:0005737.cytoplasm;	TON2, EMB40, FS1, GDO, FASS | FASS (FASS 1) | chr5:6174998-6178403 FORWARD
AT5G18610	-	+	-	-	-	-	GO:0016310.phosphorylation;GO:0005524.ATP binding;GO:0004715.non-membrane spanning protein tyrosine kinase activity;GO:0016301.kinase activity;GO:0004872.receptor activity;GO:0006468.protein phosphorylation;GO:0004674.protein serine/threonine kinase activity;GO:0000166.nucleotide binding;GO:0004672.protein kinase activity;GO:0016740.transferase activity;GO:0016772.transferase activity. transferri…	protein kinase family protein | chr5:6192738-6195373 FORWARD
AT5G18630	-	+	-	-	-	-	GO:0016787.hydrolase activity;GO:0004806.triglyceride lipase activity;GO:0006629.lipid metabolic process;	Triacylglycerol Lipase (TAGL) |
AT5G18640	-	+	-	-	-	-	GO:0016787.hydrolase activity;GO:0004806.triglyceride lipase activity;GO:0006629.lipid metabolic process;	Triacylglycerol Lipase (TAGL) |
AT5G18800	-	+	-	-	-	-	-	NADH-ubiquinone oxidoreductase 19 kDa subunit (NDUFA8) family protein | chr5:6267080-6268640 FORWARD
AT5G18900	-	+	-	-	-	-	GO:0016705.oxidoreductase activity. acting on paired donors. with incorporation or reduction of molecular oxygen;GO:0004656.procollagen-proline 4-dioxygenase activity;GO:0016706.oxidoreductase activity. acting on paired donors. with incorporation or reduction of molecular oxygen. 2-oxoglutarate as one donor. and incorporation of one atom each of oxygen into both donors;GO:0005506.iron ion binding…	oxidoreductase, 2OG-Fe(II) oxygenase family protein | chr5:6304217-6306292 REVERSE
AT5G18940	-	+	-	-	-	-	GO:0042254.ribosome biogenesis;GO:0030529.ribonucleoprotein complex;GO:0005488.binding;	Mo25 family protein | chr5:6325788-6328356 FORWARD
AT5G19070	-	+	-	-	-	-	GO:0016020.membrane;GO:0016021.integral to membrane;GO:0005886.plasma membrane;	similar to unknown protein [Arabidopsis thaliana] (TAIR:AT1G03260.1); similar to unnamed protein product [Vitis vinifera] (GB:CAO71095.1); contains InterPro domain SNARE associated Golgi protein (InterPro:IPR015414) | chr5:6375247-6377662 FORWARD
AT5G19180	-	+	-	-	-	-	GO:0008641.small protein activating enzyme activity;GO:0005634.nucleus;GO:0000278.mitotic cell cycle;GO:0045116.protein neddylation;GO:0005524.ATP binding;GO:0046982.protein heterodimerization activity;GO:0003824.catalytic activity;GO:0005488.binding;GO:0016874.ligase activity;GO:0006464.cellular protein modification process;GO:0000166.nucleotide binding;GO:0007113.endomitotic cell cycle;GO:00168…	ECR1 | ECR1 (E1 C-TERMINAL RELATED 1); small protein activating enzyme | chr5:6453278-6456016 FORWARD
AT5G19390	-	+	-	-	-	-	GO:0016020.membrane;GO:0006810.transport;GO:0007165.signal transduction;GO:0005622.intracellular;GO:0043547.positive regulation of GTPase activity;GO:0005488.binding;GO:0006839.mitochondrial transport;GO:0016021.integral to membrane;GO:0005743.mitochondrial inner membrane;GO:0005739.mitochondrion;GO:0005096.GTPase activator activity;	pleckstrin homology (PH) domain-containing protein / RhoGAP domain-containing protein | chr5:6531540-6538485 FORWARD
AT5G19400	-	-	-	-	-	+	GO:0005488.binding;	similar to unknown protein [Arabidopsis thaliana] (TAIR:AT1G28260.2); similar to unknown protein [Arabidopsis thaliana] (TAIR:AT1G28260.1); similar to unnamed protein product [Vitis vinifera] (GB:CAO63049.1); contains domain PTHR15696 (PTHR15696) | chr5:6540005-6545017 FORWARD
AT5G19485	-	+	-	-	-	-	GO:0008135.translation factor activity. nucleic acid binding;GO:0051716.cellular response to stimulus;GO:0016779.nucleotidyltransferase activity;GO:0005085.guanyl-nucleotide exchange factor activity;GO:0005737.cytoplasm;GO:0006413.translational initiation;GO:0003743.translation initiation factor activity;GO:0009058.biosynthetic process;GO:0005851.eukaryotic translation initiation factor 2B comple…	acyltransferase/ nucleotidyltransferase/ transferase | chr5:6573594-6576492 REVERSE
AT5G19680	-	+	-	-	-	-	GO:0005634.nucleus;	leucine-rich repeat family protein | chr5:6649607-6651937 FORWARD
AT5G19760	-	+	-	-	-	-	GO:0016020.membrane;GO:0006810.transport;GO:0055085.transmembrane transport;GO:0005743.mitochondrial inner membrane;GO:0016021.integral to membrane;GO:0005739.mitochondrion;GO:0005488.binding;	dicarboxylate/tricarboxylate carrier (DTC) | chr5:6679308-6682003 REVERSE
AT5G19860	-	+	-	-	-	-	-	similar to unknown protein [Arabidopsis thaliana] (TAIR:AT1G55265.1); similar to unnamed protein product [Vitis vinifera] (GB:CAO23444.1); contains InterPro domain Protein of unknown function DUF538 (InterPro:IPR007493) | chr5:6714266-6715877 REVERSE
AT5G19940	-	+	-	-	-	-	GO:0005198.structural molecule activity;GO:0009507.chloroplast;	plastid-lipid associated protein PAP-related / fibrillin-related | chr5:6739626-6740959 FORWARD
AT5G20060	-	+	-	-	-	-	GO:0080030.methyl indole-3-acetate esterase activity;GO:0080031.methyl salicylate esterase activity;GO:0005737.cytoplasm;GO:0016787.hydrolase activity;GO:0004091.carboxylesterase activity;GO:0080032.methyl jasmonate esterase activity;GO:0006631.fatty acid metabolic process;GO:0006629.lipid metabolic process;	Lysophospholipase |
AT5G20280	-	-	-	-	-	+	GO:0016757.transferase activity. transferring glycosyl groups;GO:0009058.biosynthetic process;GO:0016740.transferase activity;GO:0005985.sucrose metabolic process;GO:0046524.sucrose-phosphate synthase activity;	ATSPS1F | ATSPS1F (SUCROSE PHOSPHATE SYNTHASE 1F); sucrose-phosphate synthase/ transferase, transferring glycosyl groups | chr5:6844716-6850156 REVERSE
AT5G20500	-	+	-	-	-	-	GO:0006810.transport;GO:0015035.protein disulfide oxidoreductase activity;GO:0009055.electron carrier activity;GO:0022900.electron transport chain;GO:0005829.cytosol;GO:0005737.cytoplasm;GO:0045454.cell redox homeostasis;	glutaredoxin, putative | chr5:6938600-6939850 FORWARD
AT5G20520	-	+	-	-	-	-	-	WAV2 | WAV2 (WAVY GROWTH 2) | chr5:6943156-6946456 REVERSE
AT5G20570	-	+	-	-	-	-	GO:0045116.protein neddylation;GO:0005634.nucleus;GO:0031464.Cul4A-RING ubiquitin ligase complex;GO:0031146.SCF-dependent proteasomal ubiquitin-dependent protein catabolic process;GO:0016567.protein ubiquitination;GO:0006950.response to stress;GO:0005737.cytoplasm;GO:0004842.ubiquitin-protein ligase activity;GO:0019788.NEDD8 ligase activity;GO:0019005.SCF ubiquitin ligase complex;GO:0046872.metal…	HRT1, ROC1, RBX1 | RBX1 (RING-BOX 1) | chr5:6956662-6958313 REVERSE
AT5G20650	-	+	-	-	-	-	GO:0035434.copper ion transmembrane transport;GO:0016021.integral to membrane;GO:0005375.copper ion transmembrane transporter activity;	COPT5 | COPT5 (copper transporter 5); copper ion transmembrane transporter | chr5:6985300-6986039 REVERSE
AT5G20660	-	+	-	-	-	-	-	24 kDa vacuolar protein, putative | chr5:6986237-6991045 FORWARD
AT5G20830	-	-	+	-	-	-	GO:0009877.nodulation;GO:0016757.transferase activity. transferring glycosyl groups;GO:0009058.biosynthetic process;GO:0016157.sucrose synthase activity;GO:0016740.transferase activity;GO:0005985.sucrose metabolic process;	Sucrose Synthase
AT5G20840	-	+	-	-	-	-	GO:0042578.phosphoric ester hydrolase activity;	Sac domain-containing Phosphoinositide Phosphatase |
AT5G20910	-	+	-	-	-	-	GO:0046872.metal ion binding;GO:0008270.zinc ion binding;	zinc finger (C3HC4-type RING finger) family protein | chr5:7092514-7094448 REVERSE
AT5G20930	-	+	-	-	-	-	GO:0016020.membrane;GO:0010008.endosome membrane;GO:0016310.phosphorylation;GO:0005634.nucleus;GO:0005524.ATP binding;GO:0016301.kinase activity;GO:0006468.protein phosphorylation;GO:0005488.binding;GO:0005768.endosome;GO:0004674.protein serine/threonine kinase activity;GO:0000166.nucleotide binding;GO:0004672.protein kinase activity;GO:0016740.transferase activity;GO:0016772.transferase activity…	TSL | TSL (TOUSLED); kinase | chr5:7097910-7103200 FORWARD
AT5G21090	-	+	-	-	-	-	GO:0032440.2-alkenal reductase [NAD(P)] activity;GO:0016310.phosphorylation;GO:0016301.kinase activity;GO:0055114.oxidation-reduction process;GO:0016491.oxidoreductase activity;	leucine-rich repeat protein, putative | chr5:7164605-7167257 FORWARD
AT5G21170	-	+	-	-	-	-	GO:0016310.phosphorylation;GO:0016301.kinase activity;	5'-AMP-activated protein kinase beta-2 subunit, putative | chr5:7205565-7208499 FORWARD
AT5G21990	-	+	-	-	-	-	GO:0005488.binding;	tetratricopeptide repeat (TPR)-containing protein | chr5:7273172-7276566 FORWARD
AT5G22100	-	+	-	-	-	-	GO:0006396.RNA processing;GO:0003963.RNA-3'-phosphate cyclase activity;GO:0003824.catalytic activity;GO:0016874.ligase activity;	RNA cyclase family protein | chr5:7328964-7330933 FORWARD
AT5G22130	-	+	-	-	-	-	GO:0016020.membrane;GO:0006506.GPI anchor biosynthetic process;GO:0005783.endoplasmic reticulum;GO:0016757.transferase activity. transferring glycosyl groups;GO:0016758.transferase activity. transferring hexosyl groups;GO:0016021.integral to membrane;GO:0016740.transferase activity;GO:0005789.endoplasmic reticulum membrane;	PNT1 | PNT1 (PEANUT 1); mannosyltransferase/ transferase, transferring glycosyl groups | chr5:7337161-7340055 REVERSE
AT5G22400	-	+	-	-	-	-	GO:0007165.signal transduction;GO:0005622.intracellular;	rac GTPase activating protein, putative | chr5:7422719-7425470 REVERSE
AT5G22770	-	+	-	-	-	-	GO:0006810.transport;GO:0016020.membrane;GO:0048488.synaptic vesicle endocytosis;GO:0008565.protein transporter activity;GO:0030131.clathrin adaptor complex;GO:0005488.binding;GO:0016192.vesicle-mediated transport;GO:0006886.intracellular protein transport;GO:0030117.membrane coat;GO:0005905.coated pit;GO:0006897.endocytosis;GO:0015031.protein transport;GO:0005886.plasma membrane;	ALPHA-ADR | ALPHA-ADR (ALPHA-ADAPTIN); binding / protein binding / protein transporter | chr5:7579547-7588249 REVERSE
AT5G22950	-	+	-	-	-	-	GO:0016020.membrane;GO:0006810.transport;GO:0031902.late endosome membrane;GO:0016044.cellular membrane organization;GO:0005737.cytoplasm;GO:0005768.endosome;GO:0005829.cytosol;GO:0051301.cell division;GO:0015031.protein transport;GO:0007049.cell cycle;	VPS24.1 | VPS24.1 | chr5:7681308-7682906 FORWARD
AT5G23040	-	+	-	-	-	-	-	CDF1 | CDF1 (CELL GROWTH DEFECT FACTOR 1); heat shock protein binding | chr5:7729320-7731039 REVERSE
AT5G23050	-	+	-	-	-	-	GO:0003987.acetate-CoA ligase activity;GO:0008152.metabolic process;GO:0003824.catalytic activity;GO:0016874.ligase activity;	acyl-activating enzyme 17 (AAE17) | chr5:7731272-7735442 REVERSE
AT5G23090	-	+	-	-	-	-	GO:0005634.nucleus;GO:0003677.DNA binding;GO:0043565.sequence-specific DNA binding;GO:0005622.intracellular;	TATA-binding protein-associated phosphoprotein Dr1 protein, putative (DR1) | chr5:7749160-7750391 FORWARD
AT5G23140	-	+	-	-	-	-	GO:0004252.serine-type endopeptidase activity;GO:0008233.peptidase activity;GO:0005524.ATP binding;GO:0005737.cytoplasm;GO:0008236.serine-type peptidase activity;GO:0006508.proteolysis;GO:0016787.hydrolase activity;GO:0000166.nucleotide binding;	NCLPP2, CLPP2 | CLPP2 (Clp protease proteolytic subunit 2); endopeptidase Clp | chr5:7783741-7785500 FORWARD
AT5G23540	-	+	-	-	-	-	GO:0000502.proteasome complex;	26S proteasome regulatory subunit, putative | chr5:7937672-7939578 FORWARD
AT5G23630	-	-	-	-	-	+	GO:0016020.membrane;GO:0015662.ATPase activity. coupled to transmembrane movement of ions. phosphorylative mechanism;GO:0008152.metabolic process;GO:0005524.ATP binding;GO:0005388.calcium-transporting ATPase activity;GO:0006812.cation transport;GO:0006754.ATP biosynthetic process;GO:0046872.metal ion binding;GO:0016820.hydrolase activity. acting on acid anhydrides. catalyzing transmembrane moveme…	(MALE GAMETOGENESIS IMPAIRED ANTHERS); cation-transporting ATPase | chr5:7960481-7967949 REVERSE
AT5G23670	-	+	-	-	-	-	GO:0016020.membrane;GO:0005783.endoplasmic reticulum;GO:0016769.transferase activity. transferring nitrogenous groups;GO:0008152.metabolic process;GO:0003824.catalytic activity;GO:0009058.biosynthetic process;GO:0004758.serine C-palmitoyltransferase activity;GO:0016021.integral to membrane;GO:0005789.endoplasmic reticulum membrane;GO:0016740.transferase activity;GO:0030170.pyridoxal phosphate bin…	Serine Palmitoyltransferase | LCB2a
AT5G23760	-	+	-	-	-	-	-	heavy-metal-associated domain-containing protein | chr5:8013088-8014231 REVERSE
AT5G24010	-	-	-	-	-	+	GO:0004715.non-membrane spanning protein tyrosine kinase activity;GO:0005524.ATP binding;GO:0004674.protein serine/threonine kinase activity;GO:0004672.protein kinase activity;GO:0000166.nucleotide binding;GO:0006468.protein phosphorylation;GO:0016740.transferase activity;GO:0016772.transferase activity. transferring phosphorus-containing groups;	protein kinase family protein | chr5:8113798-8116618 FORWARD
AT5G24240	-	+	-	-	-	-	-	Phosphatidylinositol-4-Kinase &gamma; |
AT5G24300	-	+	-	-	-	-	GO:0009501.amyloplast;GO:0019252.starch biosynthetic process;GO:0005978.glycogen biosynthetic process;GO:0009058.biosynthetic process;GO:0016757.transferase activity. transferring glycosyl groups;GO:0009011.starch synthase activity;GO:0009536.plastid;GO:0016740.transferase activity;GO:0009250.glucan biosynthetic process;GO:0009507.chloroplast;	SSI, ATSS1 | ATSS1/SSI (STARCH SYNTHASE I); transferase, transferring glycosyl groups | chr5:8266801-8271199 FORWARD
AT5G24400	-	+	-	-	-	-	GO:0006098.pentose-phosphate shunt;GO:0017057.6-phosphogluconolactonase activity;GO:0005975.carbohydrate metabolic process;	6-phosphogluconolactonase
AT5G24810	-	+	-	-	-	-	GO:0009244.lipopolysaccharide core region biosynthetic process;GO:0016772.transferase activity. transferring phosphorus-containing groups;	ABC1 family protein | chr5:8516638-8522770 REVERSE
AT5G25450	-	+	-	-	-	-	GO:0016020.membrane;GO:0006810.transport;GO:0008121.ubiquinol-cytochrome-c reductase activity;GO:0022900.electron transport chain;GO:0005743.mitochondrial inner membrane;GO:0005739.mitochondrion;GO:0070469.respiratory chain;GO:0006122.mitochondrial electron transport. ubiquinol to cytochrome c;	ubiquinol-cytochrome C reductase complex 14 kDa protein, putative | chr5:8857000-8858479 FORWARD
AT5G25510	+	-	-	-	-	-	GO:0008601.protein phosphatase type 2A regulator activity;GO:0007165.signal transduction;GO:0005488.binding;GO:0000159.protein phosphatase type 2A complex;	serine/threonine protein phosphatase 2A (PP2A) regulatory subunit B', putative | chr5:8882471-8884837 REVERSE
AT5G25760	-	+	-	-	-	-	GO:0007031.peroxisome organization;GO:0005524.ATP binding;GO:0000166.nucleotide binding;GO:0016881.acid-amino acid ligase activity;GO:0016567.protein ubiquitination;GO:0016874.ligase activity;GO:0004842.ubiquitin-protein ligase activity;	UBC21, PEX4 | PEX4 (PEROXIN4); ubiquitin-protein ligase | chr5:8967658-8969352 FORWARD
AT5G26210	-	-	-	-	-	+	GO:0046872.metal ion binding;GO:0008270.zinc ion binding;	PHD finger family protein | chr5:9158321-9160386 REVERSE
AT5G26600	-	+	-	-	-	-	GO:0008152.metabolic process;GO:0045439.isopenicillin-N epimerase activity;GO:0016853.isomerase activity;GO:0003824.catalytic activity;GO:0030170.pyridoxal phosphate binding;	catalytic/ pyridoxal phosphate binding | chr5:9377405-9379021 FORWARD
AT5G26710	-	-	+	-	-	-	GO:0016876.ligase activity. forming aminoacyl-tRNA and related compounds;GO:0005524.ATP binding;GO:0004819.glutamine-tRNA ligase activity;GO:0005737.cytoplasm;GO:0016874.ligase activity;GO:0004818.glutamate-tRNA ligase activity;GO:0000166.nucleotide binding;GO:0006418.tRNA aminoacylation for protein translation;GO:0043039.tRNA aminoacylation;GO:0006412.translation;GO:0006424.glutamyl-tRNA aminoac…	glutamate-tRNA ligase, putative / glutamyl-tRNA synthetase, putatuve / GluRS, putative | chr5:9305516-9308443 FORWARD
AT5G26751	-	+	-	-	-	-	GO:0016310.phosphorylation;GO:0005524.ATP binding;GO:0004674.protein serine/threonine kinase activity;GO:0016301.kinase activity;GO:0004672.protein kinase activity;GO:0000166.nucleotide binding;GO:0006468.protein phosphorylation;GO:0016740.transferase activity;GO:0016772.transferase activity. transferring phosphorus-containing groups;	ATSK11 | ATSK11 (Arabidopsis thaliana SHAGGY-related kinase 11); protein kinase | chr5:9399380-9402479 REVERSE
AT5G27030	-	+	-	-	-	-	-	TPR3 | TPR3 (TOPLESS-RELATED 3) | chr5:9508721-9515399 REVERSE
AT5G27380	-	+	-	-	-	-	GO:0000287.magnesium ion binding;GO:0005524.ATP binding;GO:0004363.glutathione synthase activity;GO:0003824.catalytic activity;GO:0042803.protein homodimerization activity;GO:0016874.ligase activity;GO:0046872.metal ion binding;GO:0043295.glutathione binding;GO:0000166.nucleotide binding;GO:0009536.plastid;GO:0006750.glutathione biosynthetic process;GO:0009507.chloroplast;	GSH2, GSHB | GSH2/GSHB (GLUTATHIONE SYNTHETASE 2); glutathione synthase | chr5:9667974-9670965 REVERSE
AT5G27430	-	+	-	-	-	-	GO:0008233.peptidase activity;GO:0016021.integral to membrane;GO:0006465.signal peptide processing;GO:0005787.signal peptidase complex;	signal peptidase subunit family protein | chr5:9687381-9689423 FORWARD
AT5G27710	-	+	-	-	-	-	-	similar to unnamed protein product [Vitis vinifera] (GB:CAO17522.1) | chr5:9812992-9815424 FORWARD
AT5G27740	-	+	-	-	-	-	GO:0005634.nucleus;GO:0003677.DNA binding;GO:0005524.ATP binding;GO:0006260.DNA replication;GO:0000166.nucleotide binding;GO:0017111.nucleoside-triphosphatase activity;	EMB2775 | EMB2775 (EMBRYO DEFECTIVE 2775); DNA binding / nucleoside-triphosphatase/ nucleotide binding | chr5:9823683-9827068 FORWARD
AT5G28050	-	+	-	-	-	-	GO:0046872.metal ion binding;GO:0008892.guanine deaminase activity;GO:0016787.hydrolase activity;GO:0008152.metabolic process;GO:0006144.purine nucleobase metabolic process;GO:0008270.zinc ion binding;GO:0003824.catalytic activity;	cytidine/deoxycytidylate deaminase family protein | chr5:10043919-10045979 REVERSE
AT5G28150	-	+	-	-	-	-	-	similar to unknown protein [Arabidopsis thaliana] (TAIR:AT3G04860.1); similar to hypothetical protein [Vitis vinifera] (GB:CAN64151.1); contains InterPro domain Protein of unknown function DUF868, plant (InterPro:IPR008586) | chr5:10135438-10136981 FORWARD
AT5G33320	-	+	-	-	-	-	GO:0016020.membrane;GO:0006810.transport;GO:0016021.integral to membrane;GO:0009536.plastid;GO:0031969.chloroplast membrane;GO:0009507.chloroplast;GO:0005215.transporter activity;	phosphoenolpyruvate/phosphate translocator
AT5G35080	-	+	-	-	-	-	-	protein binding | chr5:13371503-13374047 REVERSE
AT5G35180	-	+	-	-	-	-	-	similar to EDR2 (enhanced disease resistance 2), lipid binding [Arabidopsis thaliana] (TAIR:AT4G19040.1); similar to predicted protein [Physcomitrella patens subsp. patens] (GB:EDQ67957.1); similar to hypothetical protein OsI_028351 [Oryza sativa (indica cultivar-group)] (GB:EAZ07119.1); similar to hypothetical protein OsJ_026351 [Oryza sativa (japonica cultivar-group)] (GB:EAZ42868.1); contains …
AT5G35400	-	+	-	-	-	-	GO:0003723.RNA binding;GO:0016853.isomerase activity;GO:0009451.RNA modification;GO:0009982.pseudouridine synthase activity;GO:0001522.pseudouridine synthesis;GO:0008033.tRNA processing;	tRNA pseudouridine synthase family protein | chr5:13616450-13619496 REVERSE
AT5G35430	+	-	-	+	-	-	GO:0005488.binding;	binding | chr5:13679153-13683245 FORWARD
AT5G35690	-	-	-	-	-	+	-	similar to zinc ion binding [Arabidopsis thaliana] (TAIR:AT1G55915.1); similar to unnamed protein product [Vitis vinifera] (GB:CAO24086.1); contains InterPro domain WLM (InterPro:IPR013536); contains InterPro domain PUG (InterPro:IPR006567) | chr5:13882082-13885468 REVERSE
AT5G35730	-	+	-	-	-	-	GO:0016021.integral to membrane;	EXS family protein / ERD1/XPR1/SYG1 family protein | chr5:13910937-13914204 FORWARD
AT5G35790	-	+	-	-	-	-	GO:0006006.glucose metabolic process;GO:0055114.oxidation-reduction process;GO:0005488.binding;GO:0004345.glucose-6-phosphate dehydrogenase activity;GO:0050661.NADP binding;GO:0005975.carbohydrate metabolic process;GO:0009536.plastid;GO:0016491.oxidoreductase activity;GO:0009507.chloroplast;	glucose-6-phosphate dehydrogenase
AT5G36160	-	-	-	-	-	+	GO:0042218.1-aminocyclopropane-1-carboxylate biosynthetic process;GO:0016769.transferase activity. transferring nitrogenous groups;GO:0006520.cellular amino acid metabolic process;GO:0003824.catalytic activity;GO:0033855.nicotianamine aminotransferase activity;GO:0009058.biosynthetic process;GO:0004838.L-tyrosine:2-oxoglutarate aminotransferase activity;GO:0008483.transaminase activity;GO:0016740…	aminotransferase-related | chr5:14250340-14252381 REVERSE
AT5G36210	-	+	-	-	-	-	GO:0016787.hydrolase activity;GO:0006508.proteolysis;GO:0008236.serine-type peptidase activity;	serine-type peptidase | chr5:14265143-14270525 REVERSE
AT5G36290	-	+	-	-	-	-	GO:0016020.membrane;	similar to unknown protein [Arabidopsis thaliana] (TAIR:AT1G25520.1); similar to unnamed protein product [Vitis vinifera] (GB:CAO22988.1); contains InterPro domain Protein of unknown function UPF0016; (InterPro:IPR001727) | chr5:14319969-14322406 FORWARD
AT5G36880	-	-	-	-	-	+	GO:0003987.acetate-CoA ligase activity;GO:0005524.ATP binding;GO:0008152.metabolic process;GO:0000166.nucleotide binding;GO:0016208.AMP binding;GO:0003824.catalytic activity;GO:0016874.ligase activity;	acetyl-CoA synthetase, putative / acetate-CoA ligase, putative | chr5:14551930-14557475 REVERSE
AT5G36890	-	+	-	-	-	-	GO:0008152.metabolic process;GO:0003824.catalytic activity;GO:0016798.hydrolase activity. acting on glycosyl bonds;GO:0008422.beta-glucosidase activity;GO:0004553.hydrolase activity. hydrolyzing O-glycosyl compounds;GO:0043169.cation binding;GO:0016787.hydrolase activity;GO:0030245.cellulose catabolic process;GO:0005975.carbohydrate metabolic process;	glycosyl hydrolase family 1 protein | chr5:14559256-14563460 REVERSE
AT5G38380	-	+	-	-	-	-	GO:0016020.membrane;	similar to cation efflux family protein [Arabidopsis thaliana] (TAIR:AT2G04620.1); similar to hypothetical protein OsJ_022901 [Oryza sativa (japonica cultivar-group)] (GB:EAZ39418.1); similar to hypothetical protein OsI_024738 [Oryza sativa (indica cultivar-group)] (GB:EAZ03506.1); contains domain Multidrug resistance efflux transporter EmrE (SSF103481) | chr5:15362674-15365657 FORWARD
AT5G38410	-	-	+	-	-	-	GO:0055114.oxidation-reduction process;GO:0016984.ribulose-bisphosphate carboxylase activity;GO:0016829.lyase activity;GO:0015977.carbon fixation;GO:0019253.reductive pentose-phosphate cycle;GO:0004497.monooxygenase activity;GO:0009536.plastid;GO:0009853.photorespiration;GO:0009507.chloroplast;GO:0015979.photosynthesis;GO:0016491.oxidoreductase activity;	ribulose bisphosphate carboxylase small chain 3B
AT5G38630	-	+	-	-	-	-	GO:0016021.integral to membrane;	ACYB-1 | ACYB-1 (Arabidopsis cytochrome b561 -1); carbon-monoxide oxygenase | chr5:15483222-15485415 FORWARD
AT5G38640	-	+	-	-	-	-	GO:0042552.myelination;GO:0051716.cellular response to stimulus;GO:0005085.guanyl-nucleotide exchange factor activity;GO:0005737.cytoplasm;GO:0001541.ovarian follicle development;GO:0006413.translational initiation;GO:0003743.translation initiation factor activity;GO:0005851.eukaryotic translation initiation factor 2B complex;GO:0006412.translation;GO:0014003.oligodendrocyte development;GO:004423…	eukaryotic translation initiation factor 2B family protein / eIF-2B family protein | chr5:15484909-15487954 REVERSE
AT5G39510	-	+	-	-	-	-	GO:0016020.membrane;GO:0006886.intracellular protein transport;GO:0005622.intracellular;GO:0016192.vesicle-mediated transport;	VTI11, ATVTI1A, ATVTI11, ZIG, SGR4, VTI1A | ATVTI11/ATVTI1A/SGR4/VTI11/VTI1A/ZIG (VESICLE TRANSPORT V-SNARE 11); receptor | chr5:15838670-15841068 FORWARD
AT5G39950	-	+	-	-	-	-	GO:0006810.transport;GO:0015035.protein disulfide oxidoreductase activity;GO:0009055.electron carrier activity;GO:0006662.glycerol ether metabolic process;GO:0022900.electron transport chain;GO:0005737.cytoplasm;GO:0045454.cell redox homeostasis;	ATH2, ATTRXH2, TRXH2, ATTRX2 | ATTRX2 (ARABIDOPSIS THIOREDOXIN H2); thiol-disulfide exchange intermediate | chr5:16007915-16009159 REVERSE
AT5G40280	-	+	-	-	-	-	GO:0005634.nucleus;GO:0003677.DNA binding;	ATFTB, WIG, ERA1 | ERA1 (ENHANCED RESPONSE TO ABA 1); protein farnesyltransferase | chr5:16118619-16122189 FORWARD
AT5G40650	-	+	-	-	-	-	GO:0016020.membrane;GO:0006810.transport;GO:0009055.electron carrier activity;GO:0051537.2 iron. 2 sulfur cluster binding;GO:0055114.oxidation-reduction process;GO:0051536.iron-sulfur cluster binding;GO:0006099.tricarboxylic acid cycle;GO:0046872.metal ion binding;GO:0022900.electron transport chain;GO:0051539.4 iron. 4 sulfur cluster binding;GO:0005743.mitochondrial inner membrane;GO:0008177.suc…	SDH2-2 | SDH2-2 (succinate dehydrogenase 2-2) | chr5:16298632-16300755 FORWARD
AT5G40660	-	+	-	-	-	-	GO:0043461.proton-transporting ATP synthase complex assembly;	ATP12 protein-related | chr5:16300736-16302554 REVERSE
AT5G40810	-	+	-	-	-	-	GO:0016020.membrane;GO:0006810.transport;GO:0009055.electron carrier activity;GO:0020037.heme binding;GO:0005506.iron ion binding;GO:0046872.metal ion binding;GO:0022900.electron transport chain;GO:0005743.mitochondrial inner membrane;GO:0016021.integral to membrane;GO:0070469.respiratory chain;GO:0005739.mitochondrion;	cytochrome c1, putative | chr5:16357121-16359872 FORWARD
AT5G40870	-	+	-	-	-	-	GO:0016310.phosphorylation;GO:0004849.uridine kinase activity;GO:0009116.nucleoside metabolic process;GO:0008152.metabolic process;GO:0005524.ATP binding;GO:0016301.kinase activity;GO:0016773.phosphotransferase activity. alcohol group as acceptor;GO:0006222.UMP biosynthetic process;GO:0016757.transferase activity. transferring glycosyl groups;GO:0004845.uracil phosphoribosyltransferase activity;G…	ATUK/UPRT1 | ATUK/UPRT1 (URIDINE KINASE/URACIL PHOSPHORIBOSYLTRANSFERASE 1); ATP binding / kinase/ uracil phosphoribosyltransferase/ uridine kinase | chr5:16392136-16395880 FORWARD
AT5G41340	-	+	-	-	-	-	GO:0005524.ATP binding;GO:0000166.nucleotide binding;GO:0016567.protein ubiquitination;GO:0016881.acid-amino acid ligase activity;GO:0004842.ubiquitin-protein ligase activity;GO:0016874.ligase activity;	ATUBC4, UBC4 | UBC4 (UBIQUITIN CONJUGATING ENZYME 4); ubiquitin-protein ligase | chr5:16555309-16557358 REVERSE
AT5G41670	-	+	-	-	-	-	GO:0016616.oxidoreductase activity. acting on the CH-OH group of donors. NAD or NADP as acceptor;GO:0004616.phosphogluconate dehydrogenase (decarboxylating) activity;GO:0055114.oxidation-reduction process;GO:0005488.binding;GO:0050661.NADP binding;GO:0006098.pentose-phosphate shunt;GO:0016491.oxidoreductase activity;GO:0050662.coenzyme binding;	6-phosphogluconate dehydrogenase
AT5G41790	-	+	-	-	-	-	-	CIP1 | CIP1 (COP1-INTERACTIVE PROTEIN 1) | chr5:16744758-16750075 FORWARD
AT5G41950	-	+	-	-	-	-	GO:0045040.protein import into mitochondrial outer membrane;GO:0005742.mitochondrial outer membrane translocase complex;	binding | chr5:16802942-16806742 FORWARD
AT5G42080	-	+	-	-	-	-	GO:0005856.cytoskeleton;GO:0005874.microtubule;GO:0006184.GTP catabolic process;GO:0005737.cytoplasm;GO:0003924.GTPase activity;GO:0009524.phragmoplast;GO:0016787.hydrolase activity;GO:0005515.protein binding;GO:0051301.cell division;GO:0000166.nucleotide binding;GO:0005525.GTP binding;GO:0007049.cell cycle;	ADL1A, AG68, DRP1A | ADL1 (ARABIDOPSIS DYNAMIN-LIKE PROTEIN); GTP binding | chr5:16837512-16841984 REVERSE
AT5G42300	-	-	-	-	-	+	GO:0005737.cytoplasm;	UBL5 | UBL5 (UBIQUITIN-LIKE PROTEIN 5) | chr5:16929561-16931158 REVERSE
AT5G42470	-	+	-	-	-	-	-	similar to unnamed protein product [Vitis vinifera] (GB:CAO60981.1); contains InterPro domain Brain and reproductive organ-expressed (InterPro:IPR010358) | chr5:16999533-17002112 FORWARD
AT5G42520	-	+	-	-	-	-	-	BPC6, BBR/BPC6, ATBPC6 | ATBPC6/BBR/BPC6/BPC6 (BASIC PENTACYSTEINE 6); DNA binding / transcription factor | chr5:17017487-17019835 FORWARD
AT5G42620	+	-	-	+	-	-	GO:0016020.membrane;GO:0007155.cell adhesion;GO:0016787.hydrolase activity;GO:0006508.proteolysis;GO:0004222.metalloendopeptidase activity;GO:0008270.zinc ion binding;	metalloendopeptidase/ zinc ion binding | chr5:17083547-17088569 FORWARD
AT5G42650	-	+	-	-	-	-	GO:0009055.electron carrier activity;GO:0020037.heme binding;GO:0005506.iron ion binding;GO:0047987.hydroperoxide dehydratase activity;GO:0055114.oxidation-reduction process;GO:0016829.lyase activity;GO:0016705.oxidoreductase activity. acting on paired donors. with incorporation or reduction of molecular oxygen;GO:0046872.metal ion binding;GO:0009536.plastid;GO:0004497.monooxygenase activity;GO:0…	Allene Oxide Synthase |
AT5G42660	-	+	-	-	-	-	-	similar to unknown protein [Arabidopsis thaliana] (TAIR:AT2G02910.1); similar to unnamed protein product [Vitis vinifera] (GB:CAO61237.1); contains InterPro domain Protein of unknown function DUF616 (InterPro:IPR006852) | chr5:17120152-17123194 REVERSE
AT5G42850	-	+	-	-	-	-	-	electron carrier/ protein disulfide oxidoreductase | chr5:17198935-17199851 REVERSE
AT5G42890	-	+	-	-	-	-	GO:0032934.sterol binding;	sterol carrier protein 2 (SCP-2) family protein | chr5:17211425-17213260 REVERSE
AT5G43130	+	-	-	+	-	-	GO:0006413.translational initiation;GO:0003743.translation initiation factor activity;GO:0003677.DNA binding;GO:0005669.transcription factor TFIID complex;GO:0006352.DNA-dependent transcription. initiation;	TAF4 | TAF4 (TBP-ASSOCIATED FACTOR 4); transcription initiation factor | chr5:17332677-17338391 REVERSE
AT5G43430	-	+	-	-	-	-	GO:0009055.electron carrier activity;	ETFBETA | ETFBETA; electron carrier | chr5:17470826-17472524 FORWARD
AT5G43500	-	+	-	-	-	-	-	ATARP9 | ATARP9 (ACTIN-RELATED PROTEIN 9); protein binding | chr5:17486903-17490819 FORWARD
AT5G43600	-	+	-	-	-	-	GO:0008652.cellular amino acid biosynthetic process;GO:0008237.metallopeptidase activity;GO:0006508.proteolysis;GO:0016787.hydrolase activity;GO:0008152.metabolic process;GO:0050538.N-carbamoyl-L-amino-acid hydrolase activity;GO:0016813.hydrolase activity. acting on carbon-nitrogen (but not peptide) bonds. in linear amidines;	N-carbamyl-L-amino acid hydrolase, putative | chr5:17529703-17532722 FORWARD
AT5G43760	-	+	-	-	-	-	GO:0016020.membrane;GO:0008152.metabolic process;GO:0016747.transferase activity. transferring acyl groups other than amino-acyl groups;GO:0016740.transferase activity;GO:0006633.fatty acid biosynthetic process;GO:0003824.catalytic activity;GO:0008610.lipid biosynthetic process;	Ketoacyl-CoA Synthase | KCS20
AT5G43940	-	+	-	-	-	-	GO:0006069.ethanol oxidation;GO:0005737.cytoplasm;GO:0055114.oxidation-reduction process;GO:0005488.binding;GO:0004022.alcohol dehydrogenase (NAD) activity;GO:0046872.metal ion binding;GO:0008270.zinc ion binding;GO:0016491.oxidoreductase activity;GO:0051903.S-(hydroxymethyl)glutathione dehydrogenase activity;	ADH2 | ADH2 (ALCOHOL DEHYDROGENASE 2); formaldehyde dehydrogenase (glutathione) | chr5:17701418-17703755 FORWARD
AT5G43960	-	+	-	-	-	-	GO:0006810.transport;GO:0000166.nucleotide binding;GO:0005622.intracellular;GO:0003676.nucleic acid binding;	nuclear transport factor 2 (NTF2) family protein / RNA recognition motif (RRM)-containing protein | chr5:17706015-17709166 REVERSE
AT5G44200	-	+	-	-	-	-	GO:0006397.mRNA processing;GO:0005634.nucleus;GO:0003723.RNA binding;GO:0006370.7-methylguanosine mRNA capping;GO:0031047.gene silencing by RNA;GO:0003676.nucleic acid binding;GO:0000166.nucleotide binding;GO:0008380.RNA splicing;	ATCBP20, CBP20 | CBP20 (CAP-BINDING PROTEIN 20); RNA binding | chr5:17819041-17821292 REVERSE
AT5G44650	-	+	-	-	-	-	-	similar to unnamed protein product [Vitis vinifera] (GB:CAO44475.1) | chr5:18030376-18032630 FORWARD
AT5G44800	+	-	-	-	-	-	GO:0005634.nucleus;GO:0003677.DNA binding;GO:0005524.ATP binding;GO:0006355.regulation of transcription. DNA-dependent;GO:0004386.helicase activity;GO:0003676.nucleic acid binding;GO:0046872.metal ion binding;GO:0008270.zinc ion binding;GO:0016740.transferase activity;	CHR4, MI-2-LIKE | CHR4/MI-2-LIKE (chromatin remodeling 4); ATP binding / DNA binding / chromatin binding / helicase | chr5:18100646-18110679 REVERSE
AT5G45290	-	-	-	-	-	+	GO:0046872.metal ion binding;GO:0008270.zinc ion binding;	zinc finger (C3HC4-type RING finger) family protein | chr5:18367009-18369725 REVERSE
AT5G45390	-	+	-	-	-	-	GO:0004252.serine-type endopeptidase activity;GO:0005524.ATP binding;GO:0016787.hydrolase activity;GO:0008233.peptidase activity;GO:0006508.proteolysis;GO:0000166.nucleotide binding;GO:0005737.cytoplasm;GO:0008236.serine-type peptidase activity;	NCLPP3, NCLPP4, CLPP4 | CLPP4 (Clp protease proteolytic subunit 4); endopeptidase Clp | chr5:18413529-18415343 FORWARD
AT5G45550	-	+	-	-	-	-	GO:0016310.phosphorylation;GO:0016301.kinase activity;	mob1/phocein family protein | chr5:18479389-18482324 FORWARD
AT5G45900	-	+	-	-	-	-	GO:0006914.autophagy;GO:0003824.catalytic activity;GO:0005737.cytoplasm;GO:0005488.binding;	ATAPG7, ATG7, APG7 | APG7 (AUTOPHAGY 7) | chr5:18632449-18635787 FORWARD
AT5G46070	+	-	-	-	-	-	-	GTP binding / GTPase | chr5:18700591-18705934 FORWARD
AT5G46110	-	+	-	-	-	-	GO:0016020.membrane;GO:0006810.transport;GO:0016021.integral to membrane;GO:0009536.plastid;GO:0031969.chloroplast membrane;GO:0009507.chloroplast;GO:0005215.transporter activity;	Triose Phosphate Translocator
AT5G46160	-	+	-	-	-	-	GO:0005840.ribosome;GO:0003723.RNA binding;GO:0015934.large ribosomal subunit;GO:0030529.ribonucleoprotein complex;GO:0006412.translation;GO:0003735.structural constituent of ribosome;GO:0019843.rRNA binding;	ribosomal protein L14 family protein / huellenlos paralog (HLP) | chr5:18728387-18729759 REVERSE
AT5G46210	-	+	-	-	-	-	GO:0006511.ubiquitin-dependent protein catabolic process;GO:0031625.ubiquitin protein ligase binding;GO:0031461.cullin-RING ubiquitin ligase complex;	CUL4 | CUL4 (CULLIN4); protein binding / ubiquitin-protein ligase | chr5:18748645-18754037 REVERSE
AT5G46630	-	+	-	-	-	-	GO:0016020.membrane;GO:0006810.transport;GO:0030131.clathrin adaptor complex;GO:0016192.vesicle-mediated transport;GO:0006886.intracellular protein transport;GO:0008289.lipid binding;GO:0030132.clathrin coat of coated pit;GO:0005905.coated pit;GO:0005886.plasma membrane;	clathrin adaptor complexes medium subunit family protein | chr5:18937665-18940777 FORWARD
AT5G46800	-	+	-	-	-	-	GO:0016020.membrane;GO:0006810.transport;GO:0016021.integral to membrane;	BOU | BOU (A BOUT DE SOUFFLE); binding | chr5:19005858-19007999 REVERSE
[truncated: 133 more rows]
